# Supplementary material for: Combined Genome-Wide Association Study and Haplotype Analysis Identifies Candidate Genes Affecting Growth Traits of Inner Mongolian Cashmere Goats
Source: Vet Sci. 2024 Sep 12;11(9):428. doi: 10.3390/vetsci11090428 (PMC11435611; doi:10.3390/vetsci11090428)
Supplement: Supplementary file 1 [file vetsci-11-00428-s001.zip]

Archive with 11 entries (8 files):
- Supplementary material.pdf
- Supplementary figure/
- Supplementary figure/Figure s1-2/
- Supplementary figure/Figure s1-2/Fig S1.tif
- Supplementary figure/Figure s1-2/Fig S2-1.tif
- Supplementary figure/Figure s1-2/Fig S2-2.tif
- Supplementary table/
- Supplementary table/Additional file 1_Table S1.xlsx
- Supplementary table/Additional file 2_Table S2.xlsx
- Supplementary table/Additional file 3_Table S3.xlsx
- Supplementary table/Additional file 4_Table S4.xlsx
