# Supplementary material for: Combined Genome-Wide Association Study and Haplotype Analysis Identifies Candidate Genes Affecting Growth Traits of Inner Mongolian Cashmere Goats
Source: Vet Sci. 2024 Sep 12;11(9):428. doi: 10.3390/vetsci11090428 (PMC11435611; doi:10.3390/vetsci11090428)
Supplement: Supplementary file 1 [file vetsci-11-00428-s001.zip › Supplementary table/Additional file 1_Table S1.xlsx]

## Sheet: Table 1
Table S1 Annotation results of significantly associated SNPs of growth traits in IMCGs
Traits	SNP	Chr	Position	Base mutation	BETA	pvalue	r2(%)	distance(bp)	Gene
BH	chr1_g.63695934C>T	1	63695934	C>T	-1.347	9.3839×10-08	2.9113	within	C1H3orf30
	chr1_g.116720669A>C	1	116720669	A>C	2.48802	2.24172×10-07	2.65266	33227	CLRN1
	chr1_g.142866029C>T	1	142866029	C>T	2.35905	5.94211×10-07	2.46703	-5867	U2AF1
	chr3_g.115801327A>C	3	115801327	A>C	2.11459	6.37472×10-08	2.88471	within	PBX1
	chr3_g.115801591T>G	3	115801591	T>G	2.13586	3.91578×10-08	2.977	within	PBX1
	chr3_g.115802213G>A	3	115802213	G>A	2.11459	6.37472×10-08	2.88471	within	PBX1
	chr3_g.115807845C>T	3	115807845	C>T	2.12814	5.85478×10-07	2.46702	within	PBX1
	chr3_g.115812220G>A	3	115812220	G>A	2.12814	5.85478×10-07	2.46702	within	PBX1
	chr4_g.108650494A>C	4	108650494	A>C	1.5417	8.79051×10-07	2.3803	-7074	SGCE
	chr6_g.64976097C>T	6	64976097	C>T	2.86957	9.05449×10-07	2.39184	151556	GABRG1
	chr6_g.64976198T>C	6	64976198	T>C	2.86957	9.05449×10-07	2.39184	151455	GABRG1
	chr6_g.64977824G>A	6	64977824	G>A	2.86957	9.05449×10-07	2.39184	149829	GABRG1
	chr6_g.64981664C>T	6	64981664	C>T	2.86957	9.05449×10-07	2.39184	145989	GABRG1
	chr6_g.64982364C>T	6	64982364	C>T	2.86957	9.05449×10-07	2.39184	145289	GABRG1
	chr8_g.1255975T>C	8	1255975	T>C	2.39633	5.1514×10-07	2.4944	36685	NEK1
	chr8_g.1834339T>C	8	1834339	T>C	1.88548	7.62395×10-07	2.41376	within	AADAT
	chr8_g.1906570C>T	8	1906570	C>T	1.39649	4.179×10-07	2.51487	56686	AADAT
	chr8_g.2146898T>A	8	2146898	T>A	1.9381	2.176×10-07	2.65027	-297014	AADAT
	chr8_g.2165531A>G	8	2165531	A>G	1.8068	4.54276×10-08	2.94157	-315647	AADAT
	chr8_g.2166168A>T	8	2166168	A>T	1.88561	1.7176×10-08	3.12631	-316284	AADAT
	chr8_g.2167230G>A	8	2167230	G>A	1.88561	1.7176×10-08	3.12631	-317346	AADAT
	chr8_g.2167991A>G	8	2167991	A>G	1.94494	1.47995×10-08	3.15591	-318107	AADAT
	chr8_g.2168263C>A	8	2168263	C>A	1.94494	1.47995×10-08	3.15591	-318379	AADAT
	chr8_g.2334934A>G	8	2334934	A>G	1.98905	8.03343×10-07	2.40553	-485050	AADAT
	chr8_g.45568447T>C	8	45568447	T>C	2.8773	2.88793×10-07	2.60847	within	APBA1
	chr14_g.5226699A>G	14	5226699	A>G	-1.83102	5.98091×10-07	2.52623	-56540	E2F5
	chr16_g.7656945A>C	16	7656945	A>C	1.9074	7.68738×10-07	2.41256	-	-
	chr16_g.7657014C>G	16	7657014	C>G	1.9074	7.68738×10-07	2.41256	-	-
	chr16_g.7657061A>T	16	7657061	A>T	1.9074	7.68738×10-07	2.41256	-	-
	chr16_g.7657071C>T	16	7657071	C>T	1.9074	7.68738×10-07	2.41256	-	-
	chr16_g.13034431G>A	16	13034431	G>A	1.7099	1.63159×10-07	2.69938	-147504	TRNAS-GGA-82
	chr16_g.13039031G>C	16	13039031	G>C	1.96428	9.50773×10-08	2.80649	-152104	TRNAS-GGA-82
	chr16_g.13039116G>C	16	13039116	G>C	1.96428	9.50773×10-08	2.80649	-152189	TRNAS-GGA-82
	chr16_g.13039363T>C	16	13039363	T>C	1.60114	7.23729×10-07	2.41801	-152436	TRNAS-GGA-82
	chr16_g.13039364G>A	16	13039364	G>A	1.60114	7.23729×10-07	2.41801	-152437	TRNAS-GGA-83
	chr16_g.13039597C>G	16	13039597	C>G	1.96428	9.50773×10-08	2.80649	-152670	TRNAS-GGA-82
	chr16_g.13039783T>C	16	13039783	T>C	1.95549	2.61784×10-07	2.61582	-152856	TRNAS-GGA-82
	chr16_g.13040041G>A	16	13040041	G>A	1.93853	7.89912×10-08	2.84083	-153114	TRNAS-GGA-82
	chr16_g.13040759G>A	16	13040759	G>A	1.96428	9.50773×10-08	2.80649	-153832	TRNAS-GGA-82
	chr16_g.13041007G>A	16	13041007	G>A	1.96428	9.50773×10-08	2.80649	-154080	TRNAS-GGA-82
	chr16_g.13041118T>A	16	13041118	T>A	2.03757	3.11724×10-08	3.01794	-154191	TRNAS-GGA-82
	chr16_g.13041276C>A	16	13041276	C>A	1.96428	9.50773×10-08	2.80649	-154349	TRNAS-GGA-82
	chr16_g.13043251G>A	16	13043251	G>A	1.96428	9.50773×10-08	2.80649	-156324	TRNAS-GGA-82
	chr16_g.13044689T>C	16	13044689	T>C	1.62156	5.29224×10-07	2.477	-157762	TRNAS-GGA-82
	chr16_g.13044781C>A	16	13044781	C>A	2.03191	4.09134×10-07	2.53308	-157854	TRNAS-GGA-82
	chr16_g.13046372A>G	16	13046372	A>G	2.03191	4.09134×10-07	2.53308	-159445	TRNAS-GGA-82
	chr16_g.13046387G>T	16	13046387	G>T	2.03191	4.09134×10-07	2.53308	-159460	TRNAS-GGA-82
	chr16_g.13046403C>T	16	13046403	C>T	2.03629	4.45972×10-07	2.51693	-159476	TRNAS-GGA-82
	chr16_g.13046426C>G	16	13046426	C>G	2.03629	4.45972×10-07	2.51693	-159499	TRNAS-GGA-82
	chr16_g.13046473G>A	16	13046473	G>A	2.03191	4.09134×10-07	2.53308	-159546	TRNAS-GGA-82
	chr16_g.13046611G>A	16	13046611	G>A	2.05122	3.60325×10-07	2.55731	-159684	TRNAS-GGA-82
	chr16_g.13046939C>G	16	13046939	C>G	2.02974	6.61481×10-07	2.44266	-160012	TRNAS-GGA-82
	chr16_g.13047139A>G	16	13047139	A>G	2.03191	4.09134×10-07	2.53308	-160212	TRNAS-GGA-82
	chr16_g.13047452A>C	16	13047452	A>C	2.11746	4.64936×10-08	2.94426	-160525	TRNAS-GGA-82
	chr16_g.38137517C>T	16	38137517	C>T	2.08273	2.48231×10-07	2.62797	within	DNM3
	chr16_g.38380198A>C	16	38380198	A>C	-1.4688	2.20259×10-07	2.73467	within	DNM3
	chr16_g.38386637C>T	16	38386637	C>T	-1.40611	6.54192×10-07	2.51889	within	DNM3
	chr19_g.15103531G>A	19	15103531	G>A	2.37121	9.00022×10-07	2.38879	within	TMEM132E
	chr21_g.6110120C>A	21	6110120	C>A	1.75356	1.13396×10-07	2.76865	within	MEF2A
	chr23_g.27399410T>C	23	27399410	T>C	2.60654	9.79562×10-07	2.37495	-144968	TRNAC-ACA-97
	chr23_g.27403368C>T	23	27403368	C>T	2.64383	4.76905×10-07	2.51141	-148926	TRNAC-ACA-97
	chr24_g.28544794A>T	24	28544794	A>T	-1.48998	7.8356×10-07	2.48042	-292144	TRNAW-CCA-114
	chr24_g.29451822C>G	24	29451822	C>G	1.35705	2.7226×10-07	2.59319	-224947	CDH2
	chr24_g.29459189C>A	24	29459189	C>A	1.31687	1.9156×10-07	2.65695	-232314	CDH2
	chr24_g.29459430C>T	24	29459430	C>T	1.3485	1.77685×10-08	3.09951	-232555	CDH2
	chr24_g.29464051G>A	24	29464051	G>A	1.40584	1.12991×10-07	2.75854	-237176	CDH2
	chr24_g.29464767G>A	24	29464767	G>A	1.24266	3.54624×10-07	2.53968	-237892	CDH2
	chr24_g.29464958C>T	24	29464958	C>T	1.37041	2.95104×10-08	3.0065	-238083	CDH2
	chr24_g.29465154G>A	24	29465154	G>A	1.46881	4.04626×10-09	3.38051	-238279	CDH2
	chr24_g.29468115G>A	24	29468115	G>A	1.44726	6.09576×10-09	3.30321	-241240	CDH2
	chr24_g.29468470A>G	24	29468470	A>G	1.44593	6.06745×10-09	3.30403	-241595	CDH2
	chr24_g.29469783T>G	24	29469783	T>G	1.4628	5.23241×10-09	3.3324	-242908	CDH2
	chr24_g.29469968T>C	24	29469968	T>C	1.30879	2.32384×10-07	2.62075	-243093	CDH2
	chr24_g.29472289A>G	24	29472289	A>G	1.42253	2.16831×10-08	3.06624	-245414	CDH2
	chr24_g.29472378T>C	24	29472378	T>C	1.47041	3.22168×10-08	2.99466	-245503	CDH2
	chr24_g.29472502A>G	24	29472502	A>G	1.44502	1.44806×10-08	3.14233	-245627	CDH2
	chr24_g.29472658A>G	24	29472658	A>G	1.4628	5.23241×10-09	3.3324	-245783	CDH2
	chr24_g.29473082C>T	24	29473082	C>T	1.46046	6.17286×10-09	3.30159	-246207	CDH2
	chr24_g.29474804T>G	24	29474804	T>G	1.44593	7.45233×10-09	3.26585	-247929	CDH2
	chr24_g.29474922A>G	24	29474922	A>G	1.44963	6.19917×10-09	3.30024	-248047	CDH2
	chr24_g.29475087C>G	24	29475087	C>G	-1.28059	3.58927×10-07	2.6438	-248212	CDH2
	chr24_g.29475182G>A	24	29475182	G>A	-1.26777	8.81651×10-07	2.46405	-248307	CDH2
	chr24_g.29479393C>T	24	29479393	C>T	1.42346	2.5499×10-08	3.03613	-252518	CDH2
	chr24_g.30088950C>G	24	30088950	C>G	-1.40103	8.50974×10-07	2.46657	within	CHST9
	chr24_g.30271765A>G	24	30271765	A>G	-1.36161	2.10803×10-07	2.74749	within	CHST9
	chr24_g.30273218A>G	24	30273218	A>G	-1.36161	2.10803×10-07	2.74749	within	CHST9
	chr24_g.30273236T>C	24	30273236	T>C	-1.36161	2.10803×10-07	2.74749	within	CHST9
	chr24_g.30276175A>G	24	30276175	A>G	-1.34824	8.3378×10-07	2.47234	within	CHST9
	chr24_g.30616530G>T	24	30616530	G>T	-1.52893	2.06951×10-07	2.74511	within	KCTD1
	chr27_g.15869804A>T	27	15869804	A>T	1.96332	3.60166×10-07	2.55597	484720	DUSP26
	chr28_g.39542677G>A	28	39542677	G>A	1.87312	7.19575×10-07	2.42441	-38851	NTPCR
BL	chr1_g.133891186A>G	1	133891186	A>G	-2.25558	5.30123×10-07	2.54346	133160116	EPHB1
	chr3_g.77610590T>G	3	77610590	T>G	-1.81202	9.48114×10-07	2.43536	76594583	AGL
	chr3_g.77611848T>C	3	77611848	T>C	-1.81202	9.48114×10-07	2.43536	77403370	AGL
	chr3_g.77611945A>G	3	77611945	A>G	-1.81202	9.48114×10-07	2.43536	76594583	AGL
	chr3_g.77614527A>G	3	77614527	A>G	-1.82823	8.01313×10-07	2.46834	76594583	AGL
	chr5_g.109001502T>G	5	109001502	T>G	-1.99537	3.20197×10-07	2.64703	107998461	LOC102181663
	chr7_g.9727905T>C	7	9727905	T>C	-2.79073	1.96439×10-07	2.7333	8764954	SLCO4C1
	chr17_g.36165936T>G	17	36165936	T>G	1.37242	8.96557×10-07	2.3721	35288125	KIAA1109
	chr17_g.36167710C>T	17	36167710	C>T	1.37242	8.96557×10-07	2.3721	35073086	KIAA1109
	chr17_g.36169411A>G	17	36169411	A>G	1.37242	8.96557×10-07	2.3721	35073086	KIAA1109
	chr18_g.5586595A>G	18	5586595	A>G	-1.63193	2.90101×10-07	2.67457	5138783	SYCE1L
	chr22_g.53831005G>C	22	53831005	G>C	-2.22521	9.88581×10-07	2.42108	52829087	XCR1
	chr22_g.56124526A>G	22	56124526	A>G	2.48383	8.31039×10-07	2.40494	55063823	VGLL4
CC	chr4_g.44148386g.>A	4	44148386	G>A	2.27392	4.64493×10-07	2.51251	-98274	IGFBP3
	chr4_g.44149271A>C	4	44149271	A>C	2.27392	4.64493×10-07	2.51251	-84250	IGFBP3
	chr4_g.44149291G>A	4	44149291	G>A	2.27392	4.64493×10-07	2.51251	-84270	IGFBP3
	chr4_g.44149517G>A	4	44149517	G>A	2.27392	4.64493×10-07	2.51251	-84496	IGFBP3
	chr4_g.44150099C>T	4	44150099	C>T	2.27392	4.64493×10-07	2.51251	-85078	IGFBP3
	chr4_g.44151090G>A	4	44151090	G>A	2.26394	5.76441×10-07	2.47167	-86069	IGFBP3
	chr7_g.29685358A>C	7	29685358	A>C	-1.90691	2.6573×10-07	2.6857	within	MSH3
	chr8_g.16244627T>C	8	16244627	T>C	2.55469	9.0733×10-07	2.38898	-13228	LINGO2
	chr8_g.16244635C>T	8	16244635	C>T	2.55469	9.0733×10-07	2.38898	-13236	LINGO2
	chr12_g.9197927A>G	12	9197927	A>G	2.83424	1.52243×10-07	2.72953	within	PCCA
	chr16_g.8609700C>A	16	8609700	C>A	-2.03055	5.62759×10-07	2.53483	-274334	TRNAK-UUU-19
	chr16_g.14668192A>C	16	14668192	A>C	-1.84304	4.51092×10-07	2.58192	-	-
	chr16_g.14668220A>G	16	14668220	A>G	-1.84304	4.51092×10-07	2.58192	-	-
	chr16_g.14668372G>C	16	14668372	G>C	-1.92056	1.56786×10-07	2.79033	-	-
	chr16_g.14668385T>A	16	14668385	T>A	-1.92056	1.56786×10-07	2.79033	-	-
	chr16_g.14668387A>C	16	14668387	A>C	-1.92056	1.56786×10-07	2.79033	-	-
	chr16_g.14668488C>T	16	14668488	C>T	-1.84304	4.51092×10-07	2.58192	-	-
	chr16_g.14668868A>G	16	14668868	A>G	-1.84304	4.51092×10-07	2.58192	-	-
	chr16_g.14669055C>A	16	14669055	C>A	-1.84304	4.51092×10-07	2.58192	-	-
	chr16_g.14669229g.>A	16	14669229	G>A	-1.84304	4.51092×10-07	2.58192	-	-
	chr16_g.14669548A>G	16	14669548	A>G	-1.84304	4.51092×10-07	2.58192	-	-
	chr16_g.14669566G>C	16	14669566	G>C	-1.84304	4.51092×10-07	2.58192	-	-
	chr16_g.14669609T>A	16	14669609	T>A	-1.89375	2.30326×10-07	2.71439	-	-
	chr16_g.14670160G>A	16	14670160	G>A	-1.84304	4.51092×10-07	2.58192	-	-
	chr16_g.14671435A>C	16	14671435	A>C	-1.81368	6.6036×10-07	2.50693	-	-
	chr16_g.14672658G>A	16	14672658	G>A	-1.8251	5.25924×10-07	2.5518	-	-
	chr16_g.15939204G>A	16	15939204	G>A	-1.94995	8.33751×10-07	2.45843	-	-
	chr16_g.15939207A>G	16	15939207	A>G	-1.94995	8.33751×10-07	2.45843	-	-
	chr16_g.15939215C>T	16	15939215	C>T	-1.94995	8.33751×10-07	2.45843	-	-
	chr26_g.12222407G>A	26	12222407	G>A	3.42999	7.10499×10-07	2.44115	within	BAG3
	chr28_g.20591571A>G	28	20591571	A>G	3.1191	2.66201×10-07	2.62577	within	CCAR1
CD	chr1_g.74254339C>T	1	74254339	C>T	-1.26895	9.7197×10-07	2.44448	within	MB21D2
	chr1_g.74264879G>T	1	74264879	G>T	-1.34079	1.16144×10-07	2.86851	within	MB21D2
	chr1_g.74715461G>A	1	74715461	G>A	-1.25896	7.8165×10-08	2.95276	within	FGF12
	chr5_g.79387155G>A	5	79387155	G>A	-0.58655	9.67063×10-07	2.50161	27022	TRNAC-ACA-29
	chr5_g.104733170A>G	5	104733170	A>G	-0.926738	9.85596×10-07	2.45918	within	LOC108636066
	chr5_g.104744091T>C	5	104744091	T>C	-0.94697	6.60923×10-07	2.53888	-34983	LOC108636066
	chr5_g.104744755G>C	5	104744755	G>C	-0.94697	6.60923×10-07	2.53888	-9595	LOC108636066
	chr5_g.104744766A>G	5	104744766	A>G	-0.94697	6.60923×10-07	2.53888	-9606	LOC108636066
	chr9_g.9164097A>C	9	9164097	A>C	-0.769672	4.58548×10-07	2.62998	107490	TRNAA-AGC-5
	chr9_g.17795028C>A	9	17795028	C>A	-1.07452	7.51576×10-07	2.50485	-	-
	chr9_g.22395979A>T	9	22395979	A>T	0.896168	1.72233×10-08	3.06961	-432765	FRK
	chr9_g.26320586T>C	9	26320586	T>C	0.710191	2.06579×10-07	2.59837	within	REV3L
	chr9_g.26320589A>G	9	26320589	A>G	0.710191	2.06579×10-07	2.59837	within	REV3L
	chr9_g.26321429TG	9	26321429	T>G	0.687147	3.91546×10-07	2.48066	within	REV3L
	chr9_g.26324649g.>T	9	26324649	G>T	0.702906	2.65698×10-07	2.55226	within	REV3L
	chr9_g.26326155A>C	9	26326155	A>C	0.701085	3.46327×10-07	2.50446	within	REV3L
	chr9_g.26336096A>G	9	26336096	A>G	0.719027	1.50087×10-07	2.65687	within	REV3L
	chr9_g.26342186T>A	9	26342186	T>A	0.719027	1.50087×10-07	2.65687	within	REV3L
	chr9_g.26343890A>G	9	26343890	A>G	0.713569	1.784×10-07	2.62514	within	REV3L
	chr9_g.26344207T>C	9	26344207	T>C	0.719027	1.50087×10-07	2.65687	within	REV3L
	chr9_g.26344588G>A	9	26344588	G>A	0.719027	1.50087×10-07	2.65687	within	REV3L
	chr9_g.26349116G>T	9	26349116	G>T	0.714914	1.95536×10-07	2.60887	within	REV3L
	chr9_g.26352734G>A	9	26352734	G>A	0.719027	1.50087×10-07	2.65687	within	REV3L
	chr9_g.26356382C>T	9	26356382	C>T	0.719027	1.50087×10-07	2.65687	within	REV3L
	chr9_g.26356988G>A	9	26356988	G>A	0.706438	2.42876×10-07	2.56884	within	REV3L
	chr9_g.26357115G>A	9	26357115	G>A	0.719027	1.50087×10-07	2.65687	within	REV3L
	chr9_g.26357225A>G	9	26357225	A>G	0.688828	4.30382×10-07	2.46389	within	REV3L
	chr9_g.26358103G>A	9	26358103	G>A	0.688828	4.30382×10-07	2.46389	within	REV3L
	chr9_g.26358268G>A	9	26358268	G>A	0.719027	1.50087×10-07	2.65687	within	REV3L
	chr9_g.26369224T>C	9	26369224	T>C	0.719027	1.50087×10-07	2.65687	within	REV3L
	chr9_g.26370472C>T	9	26370472	C>T	0.719027	1.50087×10-07	2.65687	within	REV3L
	chr9_g.26371722G>T	9	26371722	G>T	0.719027	1.50087×10-07	2.65687	within	REV3L
	chr9_g.26373537G>A	9	26373537	G>A	0.719027	1.50087×10-07	2.65687	within	REV3L
	chr9_g.26376532T>C	9	26376532	T>C	0.719027	1.50087×10-07	2.65687	within	REV3L
	chr9_g.26390627G>C	9	26390627	G>C	0.725557	7.17938×10-08	2.79	within	REV3L
	chr9_g.26391812A>G	9	26391812	A>G	0.719027	1.50087×10-07	2.65687	within	REV3L
	chr9_g.26397450T>C	9	26397450	T>C	0.719027	1.50087×10-07	2.65687	within	REV3L
	chr9_g.26404674C>T	9	26404674	C>T	0.715553	2.29899×10-07	2.57987	within	REV3L
	chr9_g.26405983G>T	9	26405983	G>T	0.715553	2.29899×10-07	2.57987	within	REV3L
	chr9_g.26406274T>C	9	26406274	T>C	0.715553	2.29899×10-07	2.57987	within	REV3L
	chr9_g.26412483A>G	9	26412483	A>G	0.618368	6.90083×10-07	2.36983	within	REV3L
	chr9_g.26412909C>A	9	26412909	C>A	0.618368	6.90083×10-07	2.36983	within	REV3L
	chr9_g.26416849T>C	9	26416849	T>C	0.655851	2.97259×10-07	2.52557	within	REV3L
	chr9_g.26416975C>T	9	26416975	C>T	0.655851	2.97259×10-07	2.52557	within	REV3L
	chr9_g.26417196A>G	9	26417196	A>G	0.655851	2.97259×10-07	2.52557	within	REV3L
	chr9_g.26419270C>T	9	26419270	C>T	0.655851	2.97259×10-07	2.52557	within	REV3L
	chr9_g.26419401A>G	9	26419401	A>G	0.655851	2.97259×10-07	2.52557	within	REV3L
	chr9_g.26428065C>A	9	26428065	C>A	0.655851	2.97259×10-07	2.52557	within	REV3L
	chr9_g.26429095A>G	9	26429095	A>G	0.655851	2.97259×10-07	2.52557	within	REV3L
	chr9_g.28500268T>C	9	28500268	T>C	0.782401	3.60641×10-07	2.50649	within	ARMC2
	chr9_g.28615726C>T	9	28615726	C>T	0.696731	3.03132×10-07	2.52779	within	ARMC2
	chr9_g.28618737C>T	9	28618737	C>T	0.696731	3.03132×10-07	2.52779	within	ARMC2
	chr9_g.28621788T>G	9	28621788	T>G	0.696731	3.03132×10-07	2.52779	within	ARMC2
	chr9_g.66298785A>C	9	66298785	A>C	-0.693245	8.46251×10-07	2.51286	164805	TRNAS-GGA-51
	chr9_g.69207438C>T	9	69207438	C>T	0.613185	3.7081×10-07	2.47956	within	UTRN
	chr9_g.73151830C>A	9	73151830	C>A	0.663823	8.15437×10-07	2.34615	within	UST
	chr9_g.77480820A>G	9	77480820	A>G	0.606672	9.82045×10-07	2.30524	124499	LOC102190323
	chr10_g.77509507A>G	10	77509507	A>G	-0.844011	9.4827×10-07	2.47346	124500	LOC102175948
	chr13_g.21185410C>A	13	21185410	C>A	-0.707178	7.79582×10-07	2.528	-	-
	chr14_g.21872242T>C	14	21872242	T>C	0.978417	3.17635×10-07	2.54592	-	-
	chr14_g.35137942G>A	14	35137942	G>A	0.544391	6.95622×10-07	2.35614	24794	DCSTAMP
	chr14_g.38160264C>A	14	38160264	C>A	-1.11898	2.98165×10-07	2.68926	within	ZNF704
	chr15_g.35853136T>C	15	35853136	T>C	0.72772	8.69464×10-07	2.34187	within、46745	DNHD1、DCHS1
	chr18_g.5557431T>G	18	5557431	T>G	0.525585	5.81188×10-07	2.3841	71943	MON1B
	chr19_g.15505909A>G	19	15505909	A>G	-0.598891	4.75904×10-07	2.64804	17449	LOC102175436
	chr19_g.15506033A>G	19	15506033	A>G	-0.592635	7.08444×10-07	2.56567	17325	LOC102175436
	chr19_g.15518087G>A	19	15518087	G>A	-0.646405	2.04754×10-07	2.81636	5271	LOC102175436
	chr21_g.34770696C>A	21	34770696	C>A	-0.555242	6.13064×10-07	2.60368	-11869	STXBP6
	chr26_g.12635239C>T	26	12635239	C>T	-0.671586	6.51593×10-07	2.57005	-6630	GRK5
	chr26_g.12636427T>C	26	12636427	T>C	-0.676614	5.15786×10-07	2.61792	-7818	GRK5
	chr26_g.12637966G>T	26	12637966	G>T	-1.0995	3.09567×10-07	2.68281	-7966	BAG3
	chr26_g.12637982G>A	26	12637982	G>A	-1.0995	3.09567×10-07	2.68281	408077	BAG3
	chr26_g.12640600C>T	26	12640600	C>T	-0.663523	8.41159×10-07	2.5182	410695	BAG3
	chr27_g.1872584G>A	27	1872584	G>A	-0.617208	6.75903×10-07	2.57107	91314	TRNAG-UCC-59
	chr27_g.1872845G>A	27	1872845	G>A	-0.607208	8.32115×10-07	2.52935	91314	TRNAG-UCC-59
	chr27_g.38734327T>C	27	38734327	T>C	0.70662	2.33371×10-07	2.57601	-13874	XKR5
CW	chr1_g.140636455G>A	1	140636455	G>A	-1.32394	6.36916×10-07	2.52704	-	-
	chr1_g.140636456A>G	1	140636456	A>G	-1.32394	6.36916×10-07	2.52704	-60714	DSCAM
	chr7_g.29685358A>C	7	29685358	A>C	-0.897419	6.45906×10-07	2.54731	within，+390018	MSH3
	chr13_g.22814520T>C	13	22814520	T>C	1.65158	5.27639×10-07	2.47825	22640	COMMD3
	chr14_g.6602620A>G	14	6602620	A>G	1.00252	5.4237×10-07	2.44934	within	CNBD1
	chr16_g.20378402C>T	16	20378402	C>T	1.99563	5.03304×10-07	2.49357	within	TGFB2
	chr16_g.20379075A>G	16	20379075	A>G	1.99563	5.03304×10-07	2.49357	within	TGFB2
	chr16_g.20384805C>G	16	20384805	C>G	1.99563	5.03304×10-07	2.49357	within	TGFB2
	chr16_g.20385646C>T	16	20385646	C>T	1.99563	5.03304×10-07	2.49357	within	TGFB2
	chr16_g.20388796C>T	16	20388796	C>T	1.99563	5.03304×10-07	2.49357	within	TGFB2
	chr16_g.20391015C>T	16	20391015	C>T	1.99563	5.03304×10-07	2.49357	within	TGFB2
	chr16_g.20392873A>G	16	20392873	A>G	1.99563	5.03304×10-07	2.49357	within	TGFB2
	chr16_g.20392878C>T	16	20392878	C>T	1.99563	5.03304×10-07	2.49357	within	TGFB2
	chr16_g.20395972A>G	16	20395972	A>G	1.97401	4.60355×10-07	2.51	within	TGFB2
	chr16_g.20397072T>C	16	20397072	T>C	1.97401	4.60355×10-07	2.51	within	TGFB2
	chr16_g.20399832G>A	16	20399832	G>A	1.99563	5.03304×10-07	2.49357	within	TGFB2
	chr16_g.20400420G>A	16	20400420	G>A	1.99563	5.03304×10-07	2.49357	within	TGFB2
	chr16_g.20533282G>A	16	20533282	G>A	2.05859	9.36429×10-07	2.37769	-93711	TGFB2
	chr17_g.70573750C>T	17	70573750	C>T	1.78886	6.7088×10-07	2.43607	within	MAP9
TC	chr2_g.1726639C>T	2	1726639	C>T	0.249447	6.23718×10-07	2.25884	within	IGSF21
	chr2_g.4521134T>A	2	4521134	T>A	0.277683	8.01967×10-07	2.23895	within	ECE1
	chr4_g.54736437T>C	4	54736437	T>C	-0.331408	9.73805×10-07	2.58496	within	FAM188B
	chr8_g.14034812C>G	8	14034812	C>G	-0.293422	4.54269×10-07	2.78657	104449	TRNAS-GGA-43
	chr8_g.42638239G>A	8	42638239	G>A	-0.431101	8.71971×10-07	2.56302	14685	TRNAE-UUC-34
	chr8_g.42638241A>C	8	42638241	A>C	-0.458273	1.77028×10-07	2.89943	-14687	TRNAE-UUC-34
	chr8_g.42638248G>T	8	42638248	G>T	-0.46433	9.46828×10-08	3.03407	-14694	TRNAE-UUC-34
	chr8_g.42638258G>A	8	42638258	G>A	-0.46433	9.46828×10-08	3.03407	14704	TRNAE-UUC-34
	chr14_g.8069966g.>T	14	8069966	G>T	-0.263299	2.19861×10-07	2.98992	224459	RIPK2
	chr14_g.78394204T>C	14	78394204	T>C	-0.352868	5.98297×10-07	2.6811	16575	KCNK9
	chr14_g.78394402G>A	14	78394402	G>A	-0.352868	5.98297×10-07	2.6811	16377	KCNK9
	chr14_g.78394480T>C	14	78394480	T>C	-0.352868	5.98297×10-07	2.6811	16299	KCNK9
	chr14_g.78394647C>G	14	78394647	C>G	-0.352868	5.98297×10-07	2.6811	16132	KCNK9
	chr14_g.78394737T>C	14	78394737	T>C	-0.352868	5.98297×10-07	2.6811	16042	KCNK9
	chr14_g.78395279G>A	14	78395279	G>A	-0.352868	5.98297×10-07	2.6811	15500	KCNK9
	chr14_g.78395288A>G	14	78395288	A>G	-0.352868	5.98297×10-07	2.6811	15491	KCNK9
	chr14_g.78395441A>C	14	78395441	A>C	-0.352868	5.98297×10-07	2.6811	15338	KCNK9
	chr14_g.78395547C>T	14	78395547	C>T	-0.352868	5.98297×10-07	2.6811	15232	KCNK9
	chr14_g.78396173C>G	14	78396173	C>G	-0.352868	5.98297×10-07	2.6811	14606	KCNK9
	chr14_g.78396722G>A	14	78396722	G>A	-0.362523	5.1673×10-07	2.70829	14057	KCNK9
	chr14_g.78396912A>G	14	78396912	A>G	-0.352868	5.98297×10-07	2.6811	13867	KCNK9
	chr14_g.78397770C>G	14	78397770	C>G	-0.352868	5.98297×10-07	2.6811	13009	KCNK9
	chr14_g.78397789g.>C	14	78397789	G>C	-0.352868	5.98297×10-07	2.6811	12990	KCNK9
	chr14_g.78398908C>T	14	78398908	C>T	-0.351766	7.45155×10-07	2.6328	11871	KCNK9
	chr14_g.85819352A>G	14	85819352	A>G	0.262555	7.75131×10-07	2.23409	-	-
	chr28_g.4195339G>C	28	4195339	G>C	0.281443	6.98733×10-07	2.26383	within	BMPR1A
	chr28_g.43241290C>T	28	43241290	C>T	-0.264551	9.71625×10-07	2.63747	366943	PGBD5
	chr29_g.15795087A>C	29	15795087	A>C	-0.378966	8.56026×10-07	2.58822	278320	MIR708
	chr29_g.20110970T>C	29	20110970	T>C	-0.272448	3.15172×10-07	2.89319	10251	TRNAC-GCA-270
BW	chr1_g.135894151A>G	1	135894151	A→G	1.84103	3.40×10-07	2.56449	within	TMEM108
	chr2_g.40779925G>C	2	40779925	G→C	-0.915064	9.95×10-07	2.45817	58909	FASTKD2
	chr2_g.40786797A>G	2	40786797	A→G	-0.915064	9.95×10-07	2.45817	52037	FASTKD2
	chr2_g.40788318C>T	2	40788318	C→T	-0.915064	9.95×10-07	2.45817	50516	FASTKD2
	chr2_g.40788338G>A	2	40788338	G→A	-0.915064	9.95×10-07	2.45817	50496	FASTKD2
	chr2_g.84197799G>A	2	84197799	G→A	1.68872	9.68×10-07	2.36555	21935	ZEB2
	chr2_g.84199224A>C	2	84199224	A→C	1.68872	9.68×10-07	2.36555	-23360	ZEB2
	chr2_g.84205973G>A	2	84205973	G→A	1.68563	6.73×10-07	2.43345	-30109	ZEB2
	chr2_g.84220465G>A	2	84220465	G→A	1.68563	6.73×10-07	2.43345	-44601	ZEB2
	chr2_g.84226486G>A	2	84226486	G→A	1.68563	6.73×10-07	2.43345	-50622	ZEB2
	chr2_g.84230899C>T	2	84230899	C→T	1.68563	6.73×10-07	2.43345	-55035	ZEB2
	chr2_g.84248985A>G	2	84248985	A→G	1.65911	8.25×10-07	2.3947	72825	TRNAC-GCA-31
	chr6_g.83537014G>A	6	83537014	G→A	-0.799339	9.91×10-07	2.4685	-71836	TRNAC-GCA-100
	chr9_g.90404855C>T	9	90404855	C→T	1.63306	6.21×10-09	3.3083	174010	SMOC2
	chr9_g.90404860T>G	9	90404860	T→G	1.52992	2.30×10-07	2.6302	174005	SMOC2
	chr10_g.88442808G>A	10	88442808	G→A	-0.999367	6.22×10-07	2.5475	355002、within	HACD3、MEGF11
	chr10_g.88442873A>C	10	88442873	A→C	-0.984161	9.09×10-07	2.47173	354937、within	HACD3、MEGF11
	chr11_g.22549833C>T	11	22549833	C→T	1.21718	2.25×10-07	2.62296	within	SLC8A1
	chr11_g.22549893T>C	11	22549893	T→C	1.25896	4.14×10-07	2.51189	within	SLC8A1
	chr11_g.22560596G>A	11	22560596	G→A	1.30635	4.52×10-07	2.49716	within	SLC8A1
	chr11_g.23393407C>A	11	23393407	C→A	1.23448	4.62×10-07	2.49047	355351	TRNAG-UCC-23
	chr17_g.355945G>A	17	355945	G→A	2.03604	1.82×10-07	2.68562	within	MIF
	chr19_g.25475394A>G	19	25475394	A→G	1.50673	8.55×10-07	2.3846	within	WSCD1
	chr19_g.34727083A>C	19	34727083	A→C	1.68985	3.38×10-08	2.99369	178913、248058	MAP2K3、KCNJ12
	chr21_g.39234697C>A	21	39234697	C→A	1.98238	3.79×10-07	2.54681	-209128	LOC108638490
Abbreviations: r2 (%) represents the phenotypic variance explained by the SNP. Positive numbers in the distance column indicate the distance between the SNP and the gene upstream; negative numbers indicate the distance between the SNP and the gene downstream. In the table, only genes whose SNPs are located within the gene or those closest to the SNP are shown as potential candidate genes.
