# Supplementary material for: Combined Genome-Wide Association Study and Haplotype Analysis Identifies Candidate Genes Affecting Growth Traits of Inner Mongolian Cashmere Goats
Source: Vet Sci. 2024 Sep 12;11(9):428. doi: 10.3390/vetsci11090428 (PMC11435611; doi:10.3390/vetsci11090428)
Supplement: Supplementary file 1 [file vetsci-11-00428-s001.zip › Supplementary table/Additional file 2_Table S2.xlsx]

## Sheet: Table S2
Table S2 Population genetic parameters of related SNPs associated with growth traits in IMCGs.
SNP	Genotypic frequency			Allelic frequency		HWE		Ho	He	PIC	Ne
				Major	Minor	χ2	P
chr1_g.63695934C>T	0.336(CC)	0.470(CT)	0.194(TT)	0.570896	0.429104	0.437618	0.508274	0.510052	0.489948	0.369923	1.96058
chr1_g.116720669A>C	0.873(AA)	0.116 (AC)	0.011(CC)	0.93097	0.0690299	2.68203	0.101486	0.871471	0.128529	0.12027	1.14749
chr1_g.142866029C>T	0.836(CC)	0.160(CT)	0.004(TT)	0.916045	0.0839552	0.498577	0.480126	0.846187	0.153813	0.141984	1.18177
chr3_g.115801327A>C	0.011(AA)	0.231(AC)	0.757(CC)	0.873134	0.126866	0.524603	0.468885	0.778458	0.221542	0.197001	1.28459
chr3_g.115801591T>G	0.011(TT)	0.235(GG)	0.754((TG)	0.871269	0.128731	0.616112	0.432496	0.775681	0.224319	0.19916	1.28919
chr3_g.115802213G>A	0.757(GG)	0.231(GA)	0.011(AA)	0.873134	0.126866	0.524603	0.468885	0.778458	0.221542	0.197001	1.28459
chr3_g.115807845C>T	0.813(CC)	0.175(CT)	0.011（TT）	0.901119	0.0988806	0.0677451	0.794649	0.821794	0.178206	0.162328	1.21685
chr3_g.115812220G>A	0.813(GG)	0.175(GA)	0.011(AA)	0.901119	0.0988806	0.0677451	0.794649	0.821794	0.178206	0.162328	1.21685
chr4_g.108650494A>C	0.045(AA)	0.343(AC)	0.612(CC)	0.783582	0.216418	0.0395698	0.842324	0.660838	0.339162	0.281647	1.51323
chr6_g.64976097C>T	0.892(CC)	0.108(CT)	0.000(TT)	0.945896	0.0541045	0.876829	0.349072	0.897646	0.102354	0.0971162	1.11403
chr6_g.64976198T>C	0.892(TT)	0.108(TC)	0.000(CC)	0.945896	0.0541045	0.876829	0.349072	0.897646	0.102354	0.0971162	1.11403
chr6_g.64977824G>A	0.892(GG)	0.108(GA)	0.000(AA)	0.945896	0.0541045	0.876829	0.349072	0.897646	0.102354	0.0971162	1.11403
chr6_g.64981664C>T	0.892(CC)	0.108(CT)	0.000(TT)	0.945896	0.0541045	0.876829	0.349072	0.897646	0.102354	0.0971162	1.11403
chr6_g.64982364C>T	0.892(CC)	0.108(CT)	0.000(TT)	0.945896	0.0541045	0.876829	0.349072	0.897646	0.102354	0.0971162	1.11403
chr8_g.1255975T>C	0.869(TT)	0.119(TC)	0.011(CC)	0.929104	0.0708955	2.34983	0.125297	0.868261	0.131739	0.123061	1.15173
chr8_g.1834339T>C	0.746(TT)	0.239(TC)	0.015(CC)	0.865672	0.134328	0.192775	0.660617	0.767431	0.232569	0.205524	1.30305
chr8_g.1906570C>T	0.515(CC)	0.392(CT)	0.093(TT)	0.710821	0.289179	0.591762	0.441738	0.588891	0.411109	0.326604	1.69811
chr8_g.2146898T>A	0.806(TT)	0.164(TA)	0.030(AA)	0.88806	0.11194	8.1354	0.00434092	0.801181	0.198819	0.179055	1.24816
chr8_g.2165531A>G	0.041(AA)	0.228(AG)	0.731(GG)	0.845149	0.154851	4.55728	0.032779	0.738256	0.261744	0.227489	1.35454
chr8_g.2166168A>T	0.037(AA)	0.231(AT)	0.731(TT)	0.847015	0.152985	3.08778	0.0788824	0.740839	0.259161	0.225579	1.34982
chr8_g.2167230G>A	0.731(GG)	0.231(GA)	0.037(AA)	0.847015	0.152985	3.08778	0.0788824	0.740839	0.259161	0.225579	1.34982
chr8_g.2167991A>G	0.746(AA)	0.220(AG)	0.034(GG)	0.856343	0.143657	2.96743	0.0849568	0.753961	0.246039	0.215771	1.32633
chr8_g.2168263C>A	0.746(CC)	0.220(CA)	0.034(AA)	0.856343	0.143657	2.96743	0.0849568	0.753961	0.246039	0.215771	1.32633
chr8_g.2334934A>G	0.810(AA)	0.172(AG)	0.019(GG)	0.895522	0.104478	1.83462	0.175583	0.812876	0.187124	0.169616	1.2302
chr8_g.45568447T>C	0.896(TT)	0.101(TC)	0.004(CC)	0.945896	0.0541045	0.0661526	0.797023	0.897646	0.102354	0.0971162	1.11403
chr14_g.5226699A>G	0.679(AA)	0.310(AG)	0.011(GG)	0.833955	0.166045	3.74851	0.0528545	0.723052	0.276948	0.238598	1.38303
chr16_g.7656945A>C	0.776(AA)	0.205(AC)	0.019(CC)	0.878731	0.121269	0.368348	0.543906	0.786875	0.213125	0.190414	1.27085
chr16_g.7657014C>G	0.776(CC)	0.205(CG)	0.019(GG)	0.878731	0.121269	0.368348	0.543906	0.786875	0.213125	0.190414	1.27085
chr16_g.7657061A>T	0.776(AA)	0.205(AT)	0.019(TT)	0.878731	0.121269	0.368348	0.543906	0.786875	0.213125	0.190414	1.27085
chr16_g.7657071C>T	0.776(CC)	0.205(CT)	0.019(TT)	0.878731	0.121269	0.368348	0.543906	0.786875	0.213125	0.190414	1.27085
chr16_g.13034431G>A	0.675(GG)	0.287(GA)	0.037(AA)	0.81903	0.18097	0.25402	0.614259	0.70356	0.29644	0.252502	1.42134
chr16_g.13039031G>C	0.757(GG)	0.220(GC)	0.022(CC)	0.867537	0.132463	0.475736	0.49036	0.770167	0.229833	0.203421	1.29842
chr16_g.13039116G>C	0.757(GG)	0.220(GC)	0.022(CC)	0.867537	0.132463	0.475736	0.49036	0.770167	0.229833	0.203421	1.29842
chr16_g.13039363T>C	0.672(TT)	0.287(TC)	0.041(CC)	0.815299	0.184701	0.567602	0.451213	0.698826	0.301174	0.255821	1.43097
chr16_g.13039364G>A	0.672(GG)	0.287(GA)	0.041(AA)	0.815299	0.184701	0.567602	0.451213	0.698826	0.301174	0.255821	1.43097
chr16_g.13039597C>G	0.757(CC)	0.220(CG)	0.022(GG)	0.867537	0.132463	0.475736	0.49036	0.770167	0.229833	0.203421	1.29842
chr16_g.13039783T>C	0.784(TT)	0.194(TC)	0.022(CC)	0.880597	0.119403	1.60264	0.205529	0.789708	0.210292	0.18818	1.26629
chr16_g.13040041G>A	0.757(GG)	0.216(GA)	0.026(AA)	0.865672	0.134328	1.29244	0.255599	0.767431	0.232569	0.205524	1.30305
chr16_g.13040759G>A	0.757(GG)	0.220(GA)	0.022(AA)	0.867537	0.132463	0.475736	0.49036	0.770167	0.229833	0.203421	1.29842
chr16_g.13041007G>A	0.757(GA)	0.220(GA)	0.022(AA)	0.867537	0.132463	0.475736	0.49036	0.770167	0.229833	0.203421	1.29842
chr16_g.13041118T>A	0.761(TT)	0.216(TA)	0.022(AA)	0.869403	0.130597	0.591132	0.441982	0.772917	0.227083	0.2013	1.2938
chr16_g.13041276C>A	0.757(CC)	0.220(CA)	0.022(AA)	0.867537	0.132463	0.475736	0.49036	0.770167	0.229833	0.203421	1.29842
chr16_g.13043251G>A	0.757(GG)	0.220(GA)	0.022(AA)	0.867537	0.132463	0.475736	0.49036	0.770167	0.229833	0.203421	1.29842
chr16_g.13044689T>C	0.675(TT)	0.284(TC)	0.041(CC)	0.817164	0.182836	0.696352	0.404012	0.701186	0.298814	0.254169	1.42615
chr16_g.13044781C>A	0.791(CC)	0.194(CA)	0.015(AA)	0.88806	0.11194	0.155523	0.693312	0.801181	0.198819	0.179055	1.24816
chr16_g.13046372A>G	0.791(AA)	0.194(AG)	0.015(GG)	0.88806	0.11194	0.155523	0.693312	0.801181	0.198819	0.179055	1.24816
chr16_g.13046387G>T	0.791(GG)	0.194(GT)	0.015(TT)	0.88806	0.11194	0.155523	0.693312	0.801181	0.198819	0.179055	1.24816
chr16_g.13046403C>T	0.795(CC)	0.190(CT)	0.015(TT)	0.889925	0.110075	0.220364	0.638763	0.804084	0.195916	0.176725	1.24365
chr16_g.13046426C>G	0.795(CC)	0.190(CG)	0.015(GG	0.889925	0.110075	0.220364	0.638763	0.804084	0.195916	0.176725	1.24365
chr16_g.13046473G>A	0.791(GG)	0.194(GA)	0.015(AA)	0.88806	0.11194	0.155523	0.693312	0.801181	0.198819	0.179055	1.24816
chr16_g.13046611G>A	0.795(GG)	0.190(GA)	0.015(AA)	0.889925	0.110075	0.220364	0.638763	0.804084	0.195916	0.176725	1.24365
chr16_g.13046939C>G	0.802(CC)	0.183(CG)	0.015(GG)	0.893657	0.106343	0.388101	0.533299	0.809931	0.190069	0.172006	1.23467
chr16_g.13047139A>G	0.791(AA)	0.194(AG)	0.015(GG)	0.88806	0.11194	0.155523	0.693312	0.801181	0.198819	0.179055	1.24816
chr16_g.13047452A>C	0.787(AA)	0.194(AC)	0.019(CC)	0.884328	0.115672	0.71317	0.398393	0.795417	0.204583	0.183656	1.2572
chr16_g.38137517C>T	0.813(CC)	0.168(CT)	0.019(TT)	0.897388	0.102612	2.08782	0.148478	0.815835	0.184165	0.167207	1.22574
chr16_g.38380198A>C	0.493(AA)	0.425(AC)	0.082(CC)	0.705224	0.294776	0.143085	0.705233	0.584234	0.415766	0.329336	1.71164
chr16_g.38386637C>T	0.530(CC)	0.388(CT)	0.082(TT)	0.723881	0.276119	0.229386	0.63198	0.600245	0.399755	0.319853	1.66599
chr19_g.15103531G>A	0.011(GG)	0.116(GA)	0.873(AA)	0.93097	0.0690299	2.68203	0.101486	0.871471	0.128529	0.12027	1.14749
chr21_g.6110120C>A	0.041(CC)	0.022(CA)	0.728(AA)	0.933962	0.0660377	111.277	5.14521e-26	0.876646	0.123354	0.115745	1.14071
chr23_g.27399410T>C	0.866(TT)	0.134(TC)	0.000(CC)	0.932836	0.0671642	1.38931	0.238521	0.874694	0.125306	0.117455	1.14326
chr23_g.27403368C>T	0.862(CC)	0.138(CT)	0.000(TT)	0.93097	0.0690299	1.47346	0.224801	0.871471	0.128529	0.12027	1.14749
chr24_g.28544794A>T	0.571(AA)	0.373(AT)	0.056(TT)	0.757463	0.242537	0.064688	0.799234	0.632574	0.367426	0.299925	1.58084
chr24_g.29451822C>G	0.388(CC)	0.470(CG)	0.142(GG)	0.623134	0.376866	0.000272243	0.986836	0.530324	0.469676	0.359378	1.88564
chr24_g.29459189C>A	0.472(CC)	0.382(CA)	0.146(AA)	0.662921	0.337079	5.629	0.0176657	0.553087	0.446913	0.347048	1.80803
chr24_g.29459430C>T	0.373(CC)	0.414(CT)	0.213(TT)	0.580224	0.419776	6.0102	0.0142234	0.512872	0.487128	0.368481	1.94981
chr24_g.29464051G>A	0.461(GG)	0.419(GA)	0.119(AA)	0.670412	0.329588	0.688684	0.406612	0.55808	0.44192	0.344273	1.79186
chr24_g.29464767G>A	0.358(GG)	0.429(GA)	0.213(AA)	0.572761	0.427239	4.06934	0.0436684	0.510588	0.489412	0.36965	1.95852
chr24_g.29464958C>T	0.377(CC)	0.437(CT)	0.187(TT)	0.595149	0.404851	2.37099	0.123609	0.518107	0.481893	0.365783	1.9301
chr24_g.29465154G>A	0.366(GG)	0.455(GA)	0.179(AA)	0.593284	0.406716	0.862173	0.353131	0.517404	0.482596	0.366147	1.93273
chr24_g.29468115G>A	0.336(GG)	0.466(GA)	0.198(AA)	0.56903	0.43097	0.644477	0.422094	0.50953	0.49047	0.370189	1.96259
chr24_g.29468470A>G	0.325(AA)	0.470(AG)	0.205(GG)	0.559701	0.440299	0.569598	0.450419	0.507129	0.492871	0.37141	1.97189
chr24_g.29469783T>G	0.340(TT)	0.470(TG)	0.190(GG)	0.574627	0.425373	0.392665	0.530902	0.511138	0.488862	0.369369	1.95642
chr24_g.29469968T>C	0.336(TT)	0.470(TC)	0.194(CC)	0.570896	0.429104	0.437618	0.508274	0.510052	0.489948	0.369923	1.96058
chr24_g.29472289A>G	0.313(AA)	0.489(AG)	0.198(GG)	0.557836	0.442164	0.0223411	0.881183	0.50669	0.49331	0.371633	1.97359
chr24_g.29472378T>C	0.422(TT)	0.455(TC)	0.123(CC)	0.649254	0.350746	6.41151e-05	0.993611	0.544553	0.455447	0.351731	1.83637
chr24_g.29472502A>G	0.313(AA)	0.493(AG)	0.194(GG)	0.559701	0.440299	0.000123183	0.991145	0.507129	0.492871	0.37141	1.97189
chr24_g.29472658A>G	0.340(AA)	0.470(AG)	0.190(GG)	0.574627	0.425373	0.392665	0.530902	0.511138	0.488862	0.369369	1.95642
chr24_g.29473082C>T	0.336(CC)	0.474(CT)	0.190(TT)	0.572761	0.427239	0.26989	0.603406	0.510588	0.489412	0.36965	1.95852
chr24_g.29474804T>G	0.343(TT)	0.466(TC)	0.190(CC)	0.576493	0.423507	0.53809	0.463225	0.511702	0.488298	0.36908	1.95426
chr24_g.29474922A>G	0.340(AA)	0.466(AG)	0.194(GG)	0.572761	0.427239	0.591567	0.441814	0.510588	0.489412	0.36965	1.95852
chr24_g.29475087C>G	0.198(CC)	0.463(CG)	0.340(GG)	0.429104	0.570896	0.829701	0.362359	0.510052	0.489948	0.369923	1.96058
chr24_g.29475182G>A	0.175(GG)	0.474(GA)	0.351(AA)	0.412313	0.587687	0.131662	0.716715	0.515378	0.484622	0.367193	1.94032
chr24_g.29479393C>T	0.354(CC)	0.474(CT)	0.172(TT)	0.591418	0.408582	0.101494	0.750045	0.516714	0.483286	0.366503	1.9353
chr24_g.30088950C>G	0.586(CC)	0.336(CG)	0.078(GG)	0.753731	0.246269	2.4396	0.118306	0.628759	0.371241	0.302331	1.59043
chr24_g.30271765A>G	0.284(AA)	0.519(AG)	0.198(GG)	0.54291	0.45709	0.542945	0.461215	0.503683	0.496317	0.373152	1.98538
chr24_g.30273218A>G	0.284(AA)	0.519(AG)	0.198(GG)	0.54291	0.45709	0.542945	0.461215	0.503683	0.496317	0.373152	1.98538
chr24_g.30273236T>C	0.284(TT)	0.519(TC)	0.198(CC)	0.54291	0.45709	0.542945	0.461215	0.503683	0.496317	0.373152	1.98538
chr24_g.30276175A>G	0.280(AA)	0.549(AG)	0.172(GG)	0.554104	0.445896	3.24352	0.0717063	0.505855	0.494145	0.372056	1.97685
chr24_g.30616530G>T	0.586(GG)	0.351(GT)	0.063(TT)	0.761194	0.238806	0.332683	0.564084	0.636445	0.363555	0.297469	1.57123
chr27_g.15869804A>T	0.838(AA)	0.127(AT)	0.034(TT)	0.901544	0.0984556	20.6373	5.55055e-06	0.822476	0.177524	0.161767	1.21584
chr28_g.39542677G>A	0.757(GG)	0.224(GA)	0.019(AA)	0.869403	0.130597	0.0532945	0.817427	0.772917	0.227083	0.2013	1.2938
chr1_g.133891186A>G	0.007(AA)	0.190(AG)	0.802(GG)	0.897388	0.102612	0.299828	0.58399	0.815835	0.184165	0.167207	1.22574
chr3_g.77610590T>G	0.715(TT)	0.252(TG)	0.026(GG)	0.847015	0.152985	0.131591	0.716788	0.740839	0.259161	0.225579	1.34982
chr3_g.77611848T>C	0.712(TT)	0.251(TC)	0.026(CC)	0.847015	0.152985	0.149556	0.69896	0.740839	0.259161	0.225579	1.34982
chr3_g.77611945A>G	0.710(AA)	0.250(AG)	0.026(GG)	0.847015	0.152985	0.174741	0.675932	0.740839	0.259161	0.225579	1.34982
chr3_g.77614527A>G	0.711(AA)	0.245(AG)	0.026(GG)	0.848881	0.151119	0.263816	0.60751	0.743435	0.256565	0.223652	1.34511
chr5_g.109001502T>G	0.018(TT)	0.230(TG)	0.746(GG)	0.863806	0.136194	0.131607	0.716771	0.76471	0.23529	0.20761	1.30769
chr7_g.9727905T>C	0.833(TT)	0.142(TC)	0.000(CC)	0.927239	0.0727612	1.78643	0.181362	0.865066	0.134934	0.12583	1.15598
chr17_g.36165936T>G	0.413(TT)	0.435(TG)	0.127(GG)	0.649254	0.350746	0.305985	0.580154	0.544553	0.455447	0.351731	1.83637
chr17_g.36167710C>T	0.412(CC)	0.433(CT)	0.127(TT)	0.649254	0.350746	0.366252	0.545054	0.544553	0.455447	0.351731	1.83637
chr17_g.36169411A>G	0.410(AA)	0.432(AG)	0.127(GG)	0.649254	0.350746	0.43328	0.510384	0.544553	0.455447	0.351731	1.83637
chr18_g.5586595A>G	0.538(AA)	0.373(AG)	0.052(GG)	0.753731	0.246269	0.962075	0.326665	0.628759	0.371241	0.302331	1.59043
chr22_g.53831005G>C	0.757(GG)	0.196(GC)	0.004(CC)	0.893657	0.106343	2.14511	0.143025	0.809931	0.190069	0.172006	1.23467
chr22_g.56124526A>G	0.790(AA)	0.164(AG)	0.000(GG)	0.914179	0.0858209	2.85404	0.0911448	0.843089	0.156911	0.144601	1.18611
chr4_g.44148386G>A	0.616(GG)	0.343(GA)	0.041(AA)	0.787313	0.212687	0.167862	0.682019	0.665098	0.334902	0.278822	1.50354
chr4_g.44149271A>C	0.616(AA)	0.343(AC)	0.041(CC)	0.787313	0.212687	0.167862	0.682019	0.665098	0.334902	0.278822	1.50354
chr4_g.44149291G>A	0.616(GG)	0.343(GA)	0.041(AA)	0.787313	0.212687	0.167862	0.682019	0.665098	0.334902	0.278822	1.50354
chr4_g.44149517G>A	0.616(GG)	0.343(GA)	0.041(AA)	0.787313	0.212687	0.167862	0.682019	0.665098	0.334902	0.278822	1.50354
chr4_g.44150099C>T	0.616(CC)	0.343(CT)	0.041(TT)	0.787313	0.212687	0.167862	0.682019	0.665098	0.334902	0.278822	1.50354
chr4_g.44151090G>A	0.611(GG)	0.347(GA)	0.041(AA)	0.784906	0.215094	0.210311	0.646524	0.662342	0.337658	0.280651	1.50979
chr7_g.29685358A>C	0.146(AA)	0.451(AC)	0.403(CC)	0.628731	0.371269	0.290251	0.59006	0.533144	0.466856	0.357879	1.87567
chr8_g.16244627T>C	0.672(TT)	0.317(TC)	0.011(CC)	0.830224	0.169776	4.19267	0.0405991	0.718096	0.281904	0.242169	1.39257
chr8_g.16244635C>T	0.011(CC)	0.317(CT)	0.672(TT)	0.830224	0.169776	4.19267	0.0405991	0.718096	0.281904	0.242169	1.39257
chr12_g.9197927A>G	0.746(AA)	0.239(AG)	0.015(GG)	0.865672	0.134328	0.192775	0.660617	0.767431	0.232569	0.205524	1.30305
chr16_g.8609700C>A	0.481(CC)	0.437(CA)	0.082(AA)	0.699627	0.300373	0.401548	0.526291	0.579702	0.420298	0.331973	1.72502
chr16_g.14668192A>C	0.205(AA)	0.493(AC)	0.302(CC)	0.548507	0.451493	0.00830233	0.9274	0.504706	0.495294	0.372636	1.98135
chr16_g.14668220A>G	0.205(AA)	0.493(AG)	0.302(GG)	0.548507	0.451493	0.00830233	0.9274	0.504706	0.495294	0.372636	1.98135
chr16_g.14668372G>C	0.205(GG)	0.500(GC)	0.295(CC)	0.544776	0.455224	0.017516	0.894709	0.50401	0.49599	0.372987	1.98409
chr16_g.14668385T>A	0.205(TT)	0.500(TA)	0.295(AA)	0.544776	0.455224	0.017516	0.894709	0.50401	0.49599	0.372987	1.98409
chr16_g.14668387A>C	0.205(AA)	0.500(AC)	0.295(CC)	0.544776	0.455224	0.017516	0.894709	0.50401	0.49599	0.372987	1.98409
chr16_g.14668488C>T	0.205(CC)	0.493(CT)	0.302(TT)	0.548507	0.451493	0.00830233	0.9274	0.504706	0.495294	0.372636	1.98135
chr16_g.14668868A>G	0.205(AA)	0.493(AG)	0.302(GG)	0.548507	0.451493	0.00830233	0.9274	0.504706	0.495294	0.372636	1.98135
chr16_g.14669055C>A	0.205(CC)	0.493(CA)	0.302(AA)	0.548507	0.451493	0.00830233	0.9274	0.504706	0.495294	0.372636	1.98135
chr16_g.14669229G>A	0.205(GG)	0.493(GA)	0.302(AA)	0.548507	0.451493	0.00830233	0.9274	0.504706	0.495294	0.372636	1.98135
chr16_g.14669548A>G	0.205(AA)	0.493(AG)	0.302(GG)	0.548507	0.451493	0.00830233	0.9274	0.504706	0.495294	0.372636	1.98135
chr16_g.14669566G>C	0.205(GG)	0.493(GC)	0.302(CC)	0.548507	0.451493	0.00830233	0.9274	0.504706	0.495294	0.372636	1.98135
chr16_g.14669609T>A	0.201(TT)	0.496(TA)	0.302(AA)	0.550373	0.449627	0.00197502	0.964553	0.505075	0.494925	0.37245	1.9799
chr16_g.14670160G>A	0.205(GG)	0.493(GA)	0.302(AA)	0.548507	0.451493	0.00830233	0.9274	0.504706	0.495294	0.372636	1.98135
chr16_g.14671435A>C	0.213(AA)	0.493(AC)	0.295(CC)	0.541045	0.458955	0.0182064	0.892666	0.503369	0.496631	0.37331	1.98661
chr16_g.14672658G>A	0.209(GG)	0.489(GA)	0.302(AA)	0.546642	0.453358	0.0510851	0.821186	0.504351	0.495649	0.372815	1.98275
chr16_g.15939204G>A	0.534(GG)	0.377(GA)	0.090(AA)	0.722015	0.277985	1.00265	0.316669	0.598581	0.401419	0.32085	1.67062
chr16_g.15939207A>G	0.534(AA)	0.377(AG)	0.090(GG)	0.722015	0.277985	1.00265	0.316669	0.598581	0.401419	0.32085	1.67062
chr16_g.15939215C>T	0.534(CC)	0.377(CT)	0.090(TT)	0.722015	0.277985	1.00265	0.316669	0.598581	0.401419	0.32085	1.67062
chr26_g.12222407G>A	0.007(GG)	0.131(GA)	0.862(AA)	0.927239	0.0727612	0.276866	0.598763	0.865066	0.134934	0.12583	1.15598
chr28_g.20591571A>G	0.799(AA)	0.194(AG)	0.007(GG)	0.895522	0.104478	0.365006	0.545739	0.812876	0.187124	0.169616	1.2302
chr1_g.74254339C>T	0.914(CC)	0.082(CT)	0.004(TT)	0.955224	0.0447761	0.436652	0.508743	0.914458	0.0855424	0.0818837	1.09354
chr1_g.74264879G>T	0.910(GG)	0.086(GT)	0.004(TT)	0.953358	0.0466418	0.328116	0.56677	0.911067	0.0889327	0.0849782	1.09761
chr1_g.74715461G>A	0.918(GG)	0.071(GA)	0.011(AA)	0.953358	0.0466418	11.0242	0.000899292	0.911067	0.0889327	0.0849782	1.09761
chr5_g.79387155G>A	0.414(GG)	0.485(GA)	0.101(AA)	0.656716	0.343284	1.54145	0.214402	0.54912	0.45088	0.349234	1.8211
chr5_g.104733170A>G	0.007(AA)	0.172(AG)	0.821(GG)	0.906716	0.0932836	0.0575204	0.810459	0.830836	0.169164	0.154855	1.20361
chr5_g.104744091T>C	0.007(TT)	0.168(TC)	0.825(CC)	0.908582	0.0914179	0.031085	0.860051	0.833879	0.166121	0.152323	1.19922
chr5_g.104744755G>C	0.007(GG)	0.168(GC)	0.825(CC)	0.908582	0.0914179	0.031085	0.860051	0.833879	0.166121	0.152323	1.19922
chr5_g.104744766A>G	0.007(AA)	0.168(AG)	0.825(GG)	0.908582	0.0914179	0.031085	0.860051	0.833879	0.166121	0.152323	1.19922
chr9_g.9164097A>C	0.698(AA)	0.284(AC)	0.019(CC)	0.160448	0.839552	0.741769	0.389095	0.730591	0.269409	0.233118	1.36875
chr9_g.17795028C>A	0.866(CC)	0.131(CA)	0.004(AA)	0.93097	0.0690299	0.0693495	0.792286	0.871471	0.128529	0.12027	1.14749
chr9_g.22395979A>T	0.757(AA)	0.224(AT)	0.019(TT)	0.869403	0.130597	0.0532945	0.817427	0.772917	0.227083	0.2013	1.2938
chr9_g.26320586T>C	0.049(TT)	0.228(TC)	0.724(CC)	0.837687	0.162313	7.11989	0.00762334	0.728064	0.271936	0.234961	1.3735
chr9_g.26320589A>G	0.049(AA)	0.228(AG)	0.724(GG)	0.837687	0.162313	7.11989	0.00762334	0.728064	0.271936	0.234961	1.3735
chr9_g.26321429T>G	0.052(TT)	0.220(TG)	0.728(GG)	0.837687	0.162313	9.71925	0.00182348	0.728064	0.271936	0.234961	1.3735
chr9_g.26324649G>T	0.049(GG)	0.231(GT)	0.720(TT)	0.835821	0.164179	6.61112	0.0101344	0.725551	0.274449	0.236788	1.37826
chr9_g.26326155A>C	0.049(AA)	0.220(AC)	0.731(CC)	0.841418	0.158582	8.21331	0.00415842	0.733132	0.266868	0.231258	1.36401
chr9_g.26336096A>G	0.049(AA)	0.224(AG)	0.728(GG)	0.839552	0.160448	7.65365	0.00566577	0.730591	0.269409	0.233118	1.36875
chr9_g.26342186T>A	0.049(TT)	0.224(TA)	0.728(AA)	0.839552	0.160448	7.65365	0.00566577	0.730591	0.269409	0.233118	1.36875
chr9_g.26343890A>G	0.049(AA)	0.228(AG)	0.724(GG)	0.837687	0.162313	7.11989	0.00762334	0.728064	0.271936	0.234961	1.3735
chr9_g.26344207T>C	0.049(TT)	0.224(TC)	0.728(CC)	0.839552	0.160448	7.65365	0.00566577	0.730591	0.269409	0.233118	1.36875
chr9_g.26344588G>A	0.049(GG)	0.224(GA)	0.728(AA)	0.839552	0.160448	7.65365	0.00566577	0.730591	0.269409	0.233118	1.36875
chr9_g.26349116G>T	0.049(GG)	0.221(GA)	0.728(AA)	0.840824	0.159176	8.12828	0.004358	0.732322	0.267678	0.231852	1.36552
chr9_g.26352734G>A	0.049(GG)	0.224(GA)	0.728(AA)	0.839552	0.160448	7.65365	0.00566577	0.730591	0.269409	0.233118	1.36875
chr9_g.26356382C>T	0.049(CC)	0.224(CT)	0.728(TT)	0.839552	0.160448	7.65365	0.00566577	0.730591	0.269409	0.233118	1.36875
chr9_g.26356988G>A	0.049(GG)	0.228(GA)	0.724(AA)	0.837687	0.162313	7.11989	0.00762334	0.728064	0.271936	0.234961	1.3735
chr9_g.26357115G>A	0.728(GG)	0.224(GA)	0.049(AA)	0.839552	0.160448	7.65365	0.00566577	0.730591	0.269409	0.233118	1.36875
chr9_g.26357225A>G	0.049(AA)	0.239(AG)	0.713(GG)	0.83209	0.16791	5.66514	0.0173053	0.720567	0.279433	0.240392	1.3878
chr9_g.26358103G>A	0.049(GG)	0.239(GA)	0.713(AA)	0.83209	0.16791	5.66514	0.0173053	0.720567	0.279433	0.240392	1.3878
chr9_g.26358268G>A	0.049(GG)	0.224(GA)	0.728(AA)	0.839552	0.160448	7.65365	0.00566577	0.730591	0.269409	0.233118	1.36875
chr9_g.26369224T>C	0.049(TT)	0.224(TC)	0.728(CC)	0.839552	0.160448	7.65365	0.00566577	0.730591	0.269409	0.233118	1.36875
chr9_g.26370472C>T	0.049(CC)	0.224(CT)	0.728(TT)	0.839552	0.160448	7.65365	0.00566577	0.730591	0.269409	0.233118	1.36875
chr9_g.26371722G>T	0.049(GG)	0.224(GT)	0.728(TT)	0.839552	0.160448	7.65365	0.00566577	0.730591	0.269409	0.233118	1.36875
chr9_g.26373537G>A	0.049(GG)	0.224(GA)	0.728(AA)	0.839552	0.160448	7.65365	0.00566577	0.730591	0.269409	0.233118	1.36875
chr9_g.26376532T>C	0.049(TT)	0.224(TC)	0.728(CC)	0.839552	0.160448	7.65365	0.00566577	0.730591	0.269409	0.233118	1.36875
chr9_g.26390627G>C	0.052(GG)	0.220(GC)	0.728(CC)	0.837687	0.162313	9.71925	0.00182348	0.728064	0.271936	0.234961	1.3735
chr9_g.26391812A>G	0.049(AA)	0.224(AG)	0.728(GG)	0.839552	0.160448	7.65365	0.00566577	0.730591	0.269409	0.233118	1.36875
chr9_g.26397450T>C	0.049(TT)	0.224(TC)	0.728(CC)	0.839552	0.160448	7.65365	0.00566577	0.730591	0.269409	0.233118	1.36875
chr9_g.26404674C>T	0.049(CC)	0.209(CT)	0.743(TT)	0.847015	0.152985	10.0579	0.00151697	0.740839	0.259161	0.225579	1.34982
chr9_g.26405983G>T	0.049(GG)	0.209(GT)	0.743(TT)	0.847015	0.152985	10.0579	0.00151697	0.740839	0.259161	0.225579	1.34982
chr9_g.26406274T>C	0.049(TT)	0.209(TC)	0.743(CC)	0.847015	0.152985	10.0579	0.00151697	0.740839	0.259161	0.225579	1.34982
chr9_g.26412483A>G	0.067(AA)	0.354(AG)	0.578(GG)	0.755597	0.244403	0.433988	0.510038	0.63066	0.36934	0.301134	1.58564
chr9_g.26412909C>A	0.067(CC)	0.354(CA)	0.578(AA)	0.755597	0.244403	0.433988	0.510038	0.63066	0.36934	0.301134	1.58564
chr9_g.26416849T>C	0.060(TT)	0.295(TC)	0.646(CC)	0.79291	0.20709	2.81051	0.0936486	0.671593	0.328407	0.274481	1.489
chr9_g.26416975C>T	0.060(CC)	0.295(CT)	0.646(TT)	0.79291	0.20709	2.81051	0.0936486	0.671593	0.328407	0.274481	1.489
chr9_g.26417196A>G	0.060(AA)	0.295(AG)	0.646(GG)	0.79291	0.20709	2.81051	0.0936486	0.671593	0.328407	0.274481	1.489
chr9_g.26419270C>T	0.060(CC)	0.295(CT)	0.646(TT)	0.79291	0.20709	2.81051	0.0936486	0.671593	0.328407	0.274481	1.489
chr9_g.26419401A>G	0.060(AA)	0.295(AG)	0.646(GG)	0.79291	0.20709	2.81051	0.0936486	0.671593	0.328407	0.274481	1.489
chr9_g.26428065C>A	0.060(CC)	0.295(CA)	0.646(AA)	0.79291	0.20709	2.81051	0.0936486	0.671593	0.328407	0.274481	1.489
chr9_g.26429095A>G	0.060(AA)	0.295(AG)	0.646(GG)	0.79291	0.20709	2.81051	0.0936486	0.671593	0.328407	0.274481	1.489
chr9_g.28500268T>C	0.709(TT)	0.272(TC)	0.019(CC)	0.845149	0.154851	0.443197	0.505583	0.738256	0.261744	0.227489	1.35454
chr9_g.28615726C>T	0.649(CC)	0.310(CT)	0.041(TT)	0.804104	0.195896	0.0769826	0.781429	0.684959	0.315041	0.265416	1.45994
chr9_g.28618737C>T	0.649(CC)	0.310(CT)	0.041(TT)	0.804104	0.195896	0.0769826	0.781429	0.684959	0.315041	0.265416	1.45994
chr9_g.28621788T>G	0.649(TT)	0.310(TG)	0.041(GG)	0.804104	0.195896	0.0769826	0.781429	0.684959	0.315041	0.265416	1.45994
chr9_g.66298785A>C	0.037(AA)	0.272(AC)	0.690(CC)	0.826493	0.173507	0.677207	0.41055	0.713195	0.286805	0.245677	1.40214
chr9_g.69207438C>T	0.504(CC)	0.414(CT)	0.082(TT)	0.710821	0.289179	0.0149451	0.902701	0.588891	0.411109	0.326604	1.69811
chr9_g.73151830C>A	0.045(CC)	0.310(CA)	0.646(AA)	0.800373	0.199627	0.254663	0.613811	0.680448	0.319552	0.268495	1.46962
chr9_g.77480820A>G	0.071(AA)	0.410(AG)	0.519(GG)	0.723881	0.276119	0.191748	0.661466	0.600245	0.399755	0.319853	1.66599
chr10_g.77509507A>G	0.720(AA)	0.280(AG)	0.000(GG)	0.860075	0.139925	7.09342	0.00773676	0.759307	0.240693	0.211726	1.31699
chr13_g.21185410C>A	0.720(CC)	0.243(CA)	0.037(AA)	0.841418	0.158582	2.22761	0.135564	0.733132	0.266868	0.231258	1.36401
chr14_g.21872242T>C	0.007(TT)	0.164(TC)	0.828(CC)	0.910448	0.0895522	0.0125041	0.910965	0.836935	0.163065	0.14977	1.19484
chr14_g.35137942G>A	0.343(GG)	0.478(GA)	0.179(AA)	0.58209	0.41791	0.0898979	0.764307	0.513477	0.486523	0.36817	1.94751
chr14_g.38160264C>A	0.146(CC)	0.854(CA)	0.000(AA)	0.572761	0.427239	149.118	2.70288e-34	0.510588	0.489412	0.36965	1.95852
chr15_g.35853136T>C	0.765(TT)	0.198(TC)	0.037(CC)	0.863806	0.136194	6.81814	0.00902366	0.76471	0.23529	0.20761	1.30769
chr18_g.5557431T>G	0.224(TT)	0.451(TG)	0.325(GG)	0.550373	0.449627	2.06389	0.150825	0.505075	0.494925	0.37245	1.9799
chr19_g.15505909A>G	0.466(AA)	0.440(AG)	0.093(GG)	0.686567	0.313433	0.142181	0.706123	0.569615	0.430385	0.33777	1.75557
chr19_g.15506033A>G	0.455(AA)	0.451(AG)	0.093(GG)	0.68097	0.31903	0.409914	0.522013	0.5655	0.4345	0.340105	1.76835
chr19_g.15518087G>A	0.519(GG)	0.414(GA)	0.067(AA)	0.725746	0.274254	0.438482	0.507856	0.601923	0.398077	0.318844	1.66134
chr21_g.34770696C>A	0.276(CC)	0.515(CA)	0.209(AA)	0.533582	0.466418	0.31931	0.572022	0.502256	0.497744	0.37387	1.99102
chr26_g.12635239C>T	0.612(CC)	0.347(CT)	0.041(TT)	0.785448	0.214552	0.234783	0.628	0.662961	0.337039	0.280241	1.50838
chr26_g.12636427T>C	0.041(TT)	0.351(TC)	0.608(CC)	0.783582	0.216418	0.312627	0.576072	0.660838	0.339162	0.281647	1.51323
chr26_g.12637966G>T	0.877(GG)	0.116(GT)	0.007(TT)	0.934701	0.0652985	0.73613	0.390904	0.877931	0.122069	0.114619	1.13904
chr26_g.12637982G>A	0.877(GG)	0.116(GA)	0.007(AA)	0.934701	0.0652985	0.73613	0.390904	0.877931	0.122069	0.114619	1.13904
chr26_g.12640600C>T	0.597(CC)	0.362(CT)	0.041(TT)	0.777985	0.222015	0.6108	0.434487	0.654551	0.345449	0.285781	1.52776
chr27_g.1872584G>A	0.496(GG)	0.433(GA)	0.071(AA)	0.712687	0.287313	0.868036	0.3515	0.590471	0.409529	0.325672	1.69356
chr27_g.1872845G>A	0.496(GG)	0.429(GA)	0.075(AA)	0.710821	0.289179	0.513502	0.473627	0.588891	0.411109	0.326604	1.69811
chr27_g.38734327T>C	0.664(TT)	0.295(TC)	0.041(CC)	0.811567	0.188433	0.351442	0.553298	0.694148	0.305852	0.259079	1.44061
chr1_g.140636455G>A	0.668(GG)	0.332(GA)	0.000(AA)	0.833955	0.166045	10.6243	0.00111612	0.723052	0.276948	0.238598	1.38303
chr1_g.140636456A>G	0.668(AA)	0.332(AG)	0.000(GG)	0.833955	0.166045	10.6243	0.00111612	0.723052	0.276948	0.238598	1.38303
chr7_g.29685358A>C	0.146(AA)	0.451(AC)	0.403(CC)	0.628731	0.371269	0.290251	0.59006	0.533144	0.466856	0.357879	1.87567
chr13_g.22814520T>C	0.825(TT)	0.175(TC)	0.000(CC)	0.912313	0.0876866	2.47578	0.115612	0.840005	0.159995	0.147196	1.19047
chr14_g.6602620A>G	0.560(AA)	0.369(AG)	0.071(GG)	0.744403	0.255597	0.229322	0.632027	0.619466	0.380534	0.308131	1.61429
chr16_g.20378402C>T	0.888(CC)	0.112(CT)	0.000(TT)	0.94403	0.0559701	0.942055	0.33175	0.894325	0.105675	0.100091	1.11816
chr16_g.20379075A>G	0.888(AA)	0.112(AG)	0.000(GG)	0.94403	0.0559701	0.942055	0.33175	0.894325	0.105675	0.100091	1.11816
chr16_g.20384805C>G	0.888(CC)	0.112(CG)	0.000(GG)	0.94403	0.0559701	0.942055	0.33175	0.894325	0.105675	0.100091	1.11816
chr16_g.20385646C>T	0.888(CC)	0.112(CT)	0.000(TT)	0.94403	0.0559701	0.942055	0.33175	0.894325	0.105675	0.100091	1.11816
chr16_g.20388796C>T	0.888(CC)	0.112(CT)	0.000(TT)	0.94403	0.0559701	0.942055	0.33175	0.894325	0.105675	0.100091	1.11816
chr16_g.20391015C>T	0.888(CC)	0.112(CT)	0.000(TT)	0.94403	0.0559701	0.942055	0.33175	0.894325	0.105675	0.100091	1.11816
chr16_g.20392873A>G	0.888(AA)	0.112(AG)	0.000(GG)	0.94403	0.0559701	0.942055	0.33175	0.894325	0.105675	0.100091	1.11816
chr16_g.20392878C>T	0.888(CC)	0.112(CT)	0.000(TT)	0.94403	0.0559701	0.942055	0.33175	0.894325	0.105675	0.100091	1.11816
chr16_g.20395972A>G	0.884(AA)	0.116(AG)	0.000(GG)	0.942164	0.0578358	1.00989	0.314928	0.891018	0.108982	0.103043	1.12231
chr16_g.20397072T>C	0.000(TT)	0.116(TC)	0.884(CC)	0.942164	0.0578358	1.00989	0.314928	0.891018	0.108982	0.103043	1.12231
chr16_g.20399832G>A	0.888(GG)	0.112(GA)	0.000(AA)	0.94403	0.0559701	0.942055	0.33175	0.894325	0.105675	0.100091	1.11816
chr16_g.20400420G>A	0.888(GG)	0.112(GA)	0.000(AA)	0.94403	0.0559701	0.942055	0.33175	0.894325	0.105675	0.100091	1.11816
chr16_g.20533282G>A	0.914(GG)	0.082(GA)	0.004(AA)	0.955224	0.0447761	0.436652	0.508743	0.914458	0.0855424	0.0818837	1.09354
chr17_g.70573750C>T	0.873(CC)	0.123(CT)	0.004(TT)	0.934701	0.0652985	0.0204036	0.886416	0.877931	0.122069	0.114619	1.13904
chr2_g.1726639C>T	0.272(CC)	0.478(CT)	0.250(TT)	0.511194	0.488806	0.525878	0.468345	0.500251	0.499749	0.374875	1.999
chr2_g.4521134T>A	0.478(TT)	0.439(TA)	0.086(AA)	0.697842	0.302158	0.458774	0.498198	0.578283	0.421717	0.332795	1.72926
chr4_g.54736437T>C	0.030(TT)	0.287(TC)	0.683(CC)	0.826493	0.173507	0.000841409	0.976859	0.713195	0.286805	0.245677	1.40214
chr8_g.14034812C>G	0.493(CC)	0.437(CG)	0.071(GG)	0.710821	0.289179	1.02771	0.310697	0.588891	0.411109	0.326604	1.69811
chr8_g.42638239G>A	0.004(GG)	0.198(GA)	0.799(AA)	0.897388	0.102612	1.46057	0.226839	0.815835	0.184165	0.167207	1.22574
chr8_g.42638241A>C	0.004(AA)	0.194(AC)	0.802(CC)	0.899254	0.100746	1.34516	0.246125	0.818807	0.181193	0.164777	1.22129
chr8_g.42638248G>T	0.004(GG)	0.198(GT)	0.799(TT)	0.897388	0.102612	1.46057	0.226839	0.815835	0.184165	0.167207	1.22574
chr8_g.42638258G>A	0.004(GG)	0.198(GA)	0.799(AA)	0.897388	0.102612	1.46057	0.226839	0.815835	0.184165	0.167207	1.22574
chr14_g.8069966G>T	0.183(GG)	0.470(GT)	0.347(TT)	0.58209	0.41791	0.303532	0.581677	0.513477	0.486523	0.36817	1.94751
chr14_g.78394204T>C	0.679(TT)	0.302(TC)	0.019(CC)	0.830224	0.169776	1.39442	0.237659	0.718096	0.281904	0.242169	1.39257
chr14_g.78394402G>A	0.679(GG)	0.302(GA)	0.019(AA)	0.830224	0.169776	1.39442	0.237659	0.718096	0.281904	0.242169	1.39257
chr14_g.78394480T>C	0.679(TT)	0.302(TC)	0.019(CC)	0.830224	0.169776	1.39442	0.237659	0.718096	0.281904	0.242169	1.39257
chr14_g.78394647C>G	0.679(CC)	0.302(CG)	0.019(GG)	0.830224	0.169776	1.39442	0.237659	0.718096	0.281904	0.242169	1.39257
chr14_g.78394737T>C	0.679(TT)	0.302(TC)	0.019(CC)	0.830224	0.169776	1.39442	0.237659	0.718096	0.281904	0.242169	1.39257
chr14_g.78395279G>A	0.679(GG)	0.302(GA)	0.019(AA)	0.830224	0.169776	1.39442	0.237659	0.718096	0.281904	0.242169	1.39257
chr14_g.78395288A>G	0.679(AA)	0.302(AG)	0.019(GG)	0.830224	0.169776	1.39442	0.237659	0.718096	0.281904	0.242169	1.39257
chr14_g.78395441A>C	0.679(AA)	0.302(AC)	0.019(CC)	0.830224	0.169776	1.39442	0.237659	0.718096	0.281904	0.242169	1.39257
chr14_g.78395547C>T	0.679(CC)	0.302(CT)	0.019(TT)	0.830224	0.169776	1.39442	0.237659	0.718096	0.281904	0.242169	1.39257
chr14_g.78396173C>G	0.679(CC)	0.302(CG)	0.019(GG)	0.830224	0.169776	1.39442	0.237659	0.718096	0.281904	0.242169	1.39257
chr14_g.78396722G>A	0.687(GG)	0.299(GA)	0.015(AA)	0.835821	0.164179	2.0595	0.15126	0.725551	0.274449	0.236788	1.37826
chr14_g.78396912A>G	0.679(AA)	0.302(AG)	0.019(GG)	0.830224	0.169776	1.39442	0.237659	0.718096	0.281904	0.242169	1.39257
chr14_g.78397770C>G	0.679(CC)	0.302(CG)	0.019(GG)	0.830224	0.169776	1.39442	0.237659	0.718096	0.281904	0.242169	1.39257
chr14_g.78397789G>C	0.679(GG)	0.302(GC)	0.019(CC)	0.830224	0.169776	1.39442	0.237659	0.718096	0.281904	0.242169	1.39257
chr14_g.78398908C>T	0.687(CC)	0.295(CT)	0.019(TT)	0.833955	0.166045	1.1106	0.291951	0.723052	0.276948	0.238598	1.38303
chr14_g.85819352A>G	0.358(AA)	0.493(AG)	0.149(GG)	0.604478	0.395522	0.241987	0.622775	0.521831	0.478169	0.363846	1.91633
chr28_g.4195339G>C	0.586(GG)	0.336(GC)	0.078(CC)	0.753731	0.246269	2.4396	0.118306	0.628759	0.371241	0.302331	1.59043
chr28_g.43241290C>T	0.168(CC)	0.534(CT)	0.299(TT)	0.565299	0.434701	1.96746	0.160718	0.508528	0.491472	0.3707	1.96646
chr29_g.15795087A>C	0.776(AA)	0.205(AC)	0.019(CC)	0.878731	0.121269	0.368348	0.543906	0.786875	0.213125	0.190414	1.27085
chr29_g.20110970T>C	0.220(TT)	0.541(TC)	0.239(CC)	0.509328	0.490672	1.82259	0.177006	0.500174	0.499826	0.374913	1.9993
chr1_g.135894151A>G	0.879(AA)	0.121(AG)	0.000(GG)	0.939356	0.0606436	1.6838	0.194421	0.886068	0.113932	0.107442	1.12858
chr2_g.40779925G>C	0.473(GG)	0.448(GC)	0.119(CC)	0.696782	0.303218	1.4674	0.225757	0.577446	0.422554	0.333278	1.73176
chr2_g.40786797A>G	0.473(AA)	0.448(AG)	0.119(GG)	0.696782	0.303218	1.4674	0.225757	0.577446	0.422554	0.333278	1.73176
chr2_g.40788318C>T	0.473(CC)	0.448(CT)	0.119(TT)	0.696782	0.303218	1.4674	0.225757	0.577446	0.422554	0.333278	1.73176
chr2_g.40788338G>A	0.473(GG)	0.448(GA)	0.119(AA)	0.696782	0.303218	1.4674	0.225757	0.577446	0.422554	0.333278	1.73176
chr2_g.84197799G>A	0.901(GG)	0.089(GA)	0.015(AA)	0.945545	0.0544554	7.32997	0.00678142	0.89702	0.10298	0.0976776	1.1148
chr2_g.84199224A>C	0.901(AA)	0.089(AC)	0.015(CC)	0.945545	0.0544554	7.32997	0.00678142	0.89702	0.10298	0.0976776	1.1148
chr2_g.84205973G>A	0.896(GG)	0.094(GA)	0.015(AA)	0.943069	0.0569307	6.21634	0.0126576	0.892621	0.107379	0.101614	1.1203
chr2_g.84220465G>A	0.896(GG)	0.094(GA)	0.015(AA)	0.943069	0.0569307	6.21634	0.0126576	0.892621	0.107379	0.101614	1.1203
chr2_g.84226486G>A	0.896(GG)	0.094(GA)	0.015(AA)	0.943069	0.0569307	6.21634	0.0126576	0.892621	0.107379	0.101614	1.1203
chr2_g.84230899C>T	0.896(CC)	0.094(CT)	0.015(TT)	0.943069	0.0569307	6.21634	0.0126576	0.892621	0.107379	0.101614	1.1203
chr2_g.84248985A>G	0.894(AA)	0.097(AG)	0.015(GG)	0.941832	0.0581683	5.71762	0.0167955	0.89043	0.10957	0.103567	1.12305
chr6_g.83537014G>A	0.208(GG)	0.465(GA)	0.493(AA)	0.559406	0.440594	1.26608	0.260503	0.507058	0.492942	0.371446	1.97216
chr9_g.90404855C>T	0.772(CC)	0.228(CT)	0.000(TT)	0.886139	0.113861	6.67008	0.00980448	0.798206	0.201794	0.181434	1.25281
chr9_g.90404860T>G	0.802(TT)	0.198(TG)	0.000(GG)	0.90099	0.0990099	4.87864	0.0271911	0.821586	0.178414	0.162498	1.21716
chr10_g.88442808G>A	0.609(GG)	0.342(GA)	0.075(AA)	0.779703	0.220297	0.0129949	0.909241	0.656468	0.343532	0.284525	1.5233
chr10_g.88442873A>C	0.606(AA)	0.344(AC)	0.075(CC)	0.778465	0.221535	0.00248075	0.960276	0.655086	0.344914	0.285431	1.52652
chr11_g.22549833C>T	0.730(CC)	0.248(CT)	0.034(TT)	0.85396	0.14604	0.0234262	0.878354	0.750576	0.249424	0.218318	1.33231
chr11_g.22549893T>C	0.762(TT)	0.220(TC)	0.026(CC)	0.872525	0.127475	0.0378651	0.845714	0.777549	0.222451	0.197708	1.28609
chr11_g.22560596G>A	0.772(GG)	0.215(GA)	0.019(AA)	0.87995	0.12005	0.15002	0.698516	0.788725	0.211275	0.188957	1.26787
chr11_g.23393407C>A	0.797(CC)	0.176(CA)	0.041(AA)	0.884901	0.115099	7.61131	0.00580033	0.796298	0.203702	0.182955	1.25581
chr17_g.355945G>A	0.899(GG)	0.101(GA)	0.000(AA)	0.949257	0.0507426	1.15441	0.282629	0.903664	0.0963355	0.0916953	1.10661
chr19_g.25475394A>G	0.839(AA)	0.156(AG)	0.007(GG)	0.917079	0.0829208	0.25898	0.610822	0.84791	0.15209	0.140524	1.17937
chr19_g.34727083A>C	0.839(AA)	0.156(AC)	0.007(CC)	0.917079	0.0829208	0.25898	0.610822	0.84791	0.15209	0.140524	1.17937
chr21_g.39234697C>A	0.899(CC)	0.101(CA)	0.000(AA)	0.949257	0.0507426	1.15441	0.282629	0.903664	0.0963355	0.0916953	1.10661
Abbreviations:SNP, single nucleotide polymorphism; HWE, Hardy-Weinberg Equilibrium test; Ho, Homozygosity; He, Heterozygosity; PIC, Pol ymorphism information content; Ne, Effective allele numbers.
