# Supplementary material for: Combined Genome-Wide Association Study and Haplotype Analysis Identifies Candidate Genes Affecting Growth Traits of Inner Mongolian Cashmere Goats
Source: Vet Sci. 2024 Sep 12;11(9):428. doi: 10.3390/vetsci11090428 (PMC11435611; doi:10.3390/vetsci11090428)
Supplement: Supplementary file 1 [file vetsci-11-00428-s001.zip › Supplementary table/Additional file 3_Table S3.xlsx]

## Sheet: Table S3
Table S3 Haplotype analysis of SNPs associated with growth traits of IMCGs.
Traits	Haplotype marker	Gene	Tag	Haplotype	Frequency
BH	A	PBX1	A1	CGG	0.871
			A2	ATA	0.127
	B	GABRG1	B1	GC	0.946
			B2	AT	0.054
	C	AADAT	C1	GA	0.847
			C2	AG	0.144
			C3	AA	0.009
	D	-	D1	ACAC	0.879
			D2	CGTT	0.121
	E	TRNAS-GGA-82	E1	GGTGCTGGGTC	0.811
			E2	CCCAGCAAAAA	0.116
			E3	GGCACTGGGTC	0.054
			E4	CCCAGTAAAAA	0.013
			E5	CCTGGCAAAAA	0.002
			E6	GGTGCTAGGTC	0.002
			E7	CCCAGCAAATA	0.002
	F	TRNAS-GGA-82	F1	GTC	0.813
			F2	ACA	0.108
			F3	GCC	0.054
			F4	ACC	0.021
			F5	ATA	0.004
	G	TRNAS-GGA-82	G1	AGCCGGCAA	0.875
			G2	GTTGAAGGC	0.093
			G3	GGTGAAGGC	0.008
			G4	ATCCGGCAA	0.008
			G5	AGCCGGCAC	0.006
			G6	GTTGAACGC	0.006
			G7	GTTGAAGGA	0.002
			G8	GTTGAGGGC	0.002
			G9	GTCCAAGGC	0.002
BL	H	AGL	H1	TTA	0.847
			H2	GCG	0.153
	I	KIAA1109	I	TCA	0.649
			I	GTG	0.351
CC	J	IGFBP3	J1	GAGGC	0.787
			J2	ACAAT	0.213
	K	-	K1	CGCACTGAAGCAACA	0.535
			K2	AAGTACACGAGTGAG	0.45
			K3	CGCACTGAAGCAAAA	0.007
			K4	CGGTATGAAGCAACA	0.004
			K5	CGCACTGAAGCAACG	0.002
			K6	AAGTACACGAGAGAG	0.002
	L	-	L1	GAC	0.722
			L2	AGT	0.278
CD	M	LOC108636066	M1	CCG	0.909
			M2	TGA	0.091
	N	REV3L	N1	GG	0.836
			N2	AT	0.16
			N3	AG	0.002
			N4	GT	0.002
	O	REV3L	O1	CGAGCAATAGGAACTTAC	0.828
			O2	AATATGGCGAAGGTCGGT	0.159
			O3	CGAGCAATAGAGACTTAC	0.007
			O4	CGAACAATAGGAACTTAC	0.002
			O5	CGAGCAATGGGAACTTAC	0.002
			O6	CATATGGCGAAGGTCGGT	0.002
	P	REV3L	P1	CGC	0.838
			P2	GAT	0.16
			P3	GGC	0.002
	Q	ARMC2	Q1	CCT	0.804
			Q2	TTG	0.196
	R	LOC102175436	R1	AA	0.675
			R2	GG	0.308
			R3	AG	0.011
			R4	GA	0.006
	S	GRK5、BAG3	S1	CCGGC	0.776
			S2	TTGGT	0.149
			S3	TTTAT	0.065
			S4	CCGGT	0.007
			S5	CTGGC	0.002
	T	TRNAG-UCC-59	T1	GG	0.711
			T2	AA	0.287
			T3	GA	0.002
CW	U	TGFB2	U1	CCCAC	0.944
			U2	TTTGT	0.056
	V	TGFB2	V1	TGG	0.942
			V2	CAA	0.056
			V3	CGG	0.002
TC	W	TRNAE-UUC-34	W1	ACTA	0.896
			W2	GAGG	0.101
			W3	GCTA	0.002
			W4	ACGG	0.002
	X	KCNK9	X1	TGTCTGAACCGACGC	0.821
			X2	CACGCAGCTGAGGCT	0.159
			X3	TGTCTGAACCAACGC	0.008
			X4	CACGCAGCTGGGGCT	0.006
			X5	CACGCAGCTGGGGCC	0.006
			X6	TGTCTGAACCGACGT	0.002
BW	Y	FASTKD2	Y1	GACG	0.697
			Y2	CGTA	0.303
	Z	HACD3、MEGF11	Z1	GA	0.778
			Z2	AC	0.22
	AB	SLC8A1	AB1	CTG	0.854
			AB2	TCA	0.12
			AB3	TTG	0.019
