# Supplementary material for: Combined Genome-Wide Association Study and Haplotype Analysis Identifies Candidate Genes Affecting Growth Traits of Inner Mongolian Cashmere Goats
Source: Vet Sci. 2024 Sep 12;11(9):428. doi: 10.3390/vetsci11090428 (PMC11435611; doi:10.3390/vetsci11090428)
Supplement: Supplementary file 1 [file vetsci-11-00428-s001.zip › Supplementary table/Additional file 4_Table S4.xlsx]

## Sheet: Table S4
Table S4 Association analysis between haplotype combination and growth traits of IMCGs.
Traits	Gene	Haplotype combination	Number	Phenotypic value
BH	PBX1	A2A2（AATTAA）	3	62±3.77492a
		A2A1（ACTGAG）	62	59.4032±3.31643ab
		A1A1（CCGGGG）	202	57.1955±3.46053b
	GABRG1	B2B1（AGTC）	29	60.2069±3.98102a
		B1B1（GGCC）	239	57.4749±3.4056b
	AADAT	C2C2（AAGG）	9	62±5.26783a
		C3C1（AGAA）	4	57.25±4.40643b
		C2C1（AGGA）	58	58.6552±3.18468b
		C1C1（GGAA）	196	57.3061±3.41575b
	-	D1D1（AACCAACC）	208	57.2428±3.2947
		D2D1（CAGCTATC）	55	59.4091±3.93946
		D2D2（CCGGTTTT）	5	61.7±2.70647
	TRNAS-GGA-82	E2E2（CCCCCCAAGGCCAAAAAAAAAA）	6	63.6667±5.17365a
		E7E3E1（CGCGCCAAGCCTAGAGAGATAC）	3	62.1667±1.60728a
		E7E6E4（CGCGCTAGGCCTAGAGAGATAC）	46	58.663±4.33725b
		E7E6E1（CGCGCTAGGCTTAGAGAGATAC）	7	58.7857±2.48088b
		E3E2（GGGGCTAGCCTTGGGGGGTTCC）	22	58.1818±3.99567b
		E1E1（GGGGTTGGCCTTGGGGGGTTCC）	179	57.2458±3.00064b
	TRNAS-GGA-82	F2F2（AACCAA）	4	64.625±6.23665a
		F2F1（AGCTAC）	46	58.5978±3.95758b
		F4F1（AGCTCC）	8	58.9375±5.28095b
		F3F1（GGCTCC）	22	58.1818±3.99567b
		F1F1（GGTTCC）	179	57.2458±3.00064b
	TRNAS-GGA-82	G1G5G4（AAGGCCCCGGGGCCAAAA）	205	57.4146±3.17562bc
		G5G4G1（AAGTCCCCGGGGCCAAAA）	4	54.625±4.2106c
		G6G1（GATGTCGCAGAGCCGACA）	3	58.6667±2.36291b
		G8G7G1（GATGTCGCAGAGGCGACA）	45	58.8889±4.21023b
		G3G2（GGTGTTGGAAAAGGGGCC）	4	64.625±6.23665a
BL	AGL	H2H2（GGCCGG）	7	67.9286±2.18763
		H2H1（GTCTGA)	68	65.7574±4.72647
		H1H1（TTTTAA）	193	67.3311±5.57956
	KIAA1109	I2I2(GGTTGG)	34	69.2647±6.07059a
		I2I1(GTTCGA)	120	67.0533±5.01705b
		I1I1(TTCCAA)	114	66.1447±5.29264b
CC	IGFBP3	J2J2(AACCAAAATT)	11	85.9636±3.8098a
		J2J1(AGCAAGAGTC)	92	81.3576±6.69514b
		J1J1(GGAAGGGGCC)	165	79.1291±7.53548c
	-	K2K2(AAAAGGTTAACCAACCGGAAGGTTGGAAGG)	54	78.7167±5.77185a
		K1K2K6(ACAGGCTAACCTAGCAGAAGGCTAGAACGA)	129	78.8132±7.35215b
		K1K1(CCGGCCAACCTTGGAAAAGGCCAAAACCAA)	77	83.1221±7.48218b
	-	L2L2(AAGGTT)	24	78.6±4.65057
		L2L1(AGGATC)	101	79.9911±7.19512
		L1L1(GGAACC)	143	80.5685±7.71633
CD	LOC108636066	M1M1(CCCCGG)	221	29.5747±2.36981
		M1M2(TCGCAG)	45	29.24±1.93019
	REV3L	N2N2(AATT)	13	31.4615±2.81707a
		N2N1(AGTG)	59	30.1271±2.22368b
		N1N4N3(GGGG)	194	29.2258±2.17157c
	REV3L	O2O2(AAAATTAATTGGGGCCGGAAAAGGGGTTCCGGGGTT)	13	31.4615±2.81707a
		O2O1(ACAGTAAGTCGAGACTGAAGAGGAGATCCTGTGATC)	59	30.0339±2.30042b
		O3O1(CCGGAAGGCCAAAATTAAGGAGGAAACCTTTTAACC)	4	29.5±2.73861b
		O1O3O5(CCGGAAGGCCAAAATTAAGGGGAAAACCTTTTAACC)	189	29.1947±2.18354b
	REV3L	P1P1(CCGGCC)	195	29.2092±2.17825c
		P2P1(GCAGTC)	59	30±2.2705b
		P2P2(GGAATT)	13	31.4615±2.81707a
	ARMC2	Q1Q1(CCCCTT)	174	29.2178±2.1764b
		Q2Q1(TCTCGT)	83	30.1193±2.40002a
		Q2Q2(TTTTGG)	11	29.4545±2.65946ab
	LOC102175436	R1R1(AAAA)	119	30.1471±2.26651a
		R3R1(AAGA)	6	28.5±2.40832b
		R4R1(GAAA)	3	28.6667±1.75594b
		R2R1(GAGA)	115	29.1557±2.09327ab
		R2R2(GGGG)	25	28.416±2.63339b
	BAG3	S1S1(CCCCGGGGCC)	159	29.7283±2.40803ab
		S4S1(CCCCGGGGTC)	4	30.125±2.62599c
		S2S1(TCTCGGGGTC)	67	29.4552±1.97854abc
		S3S1(TCTCTGAGTC)	26	28.4615±2.24019bc
		S2S3S4(TTTTGGGGTT)	4	28.125±2.46221a
		S3S2(TTTTTGAGTT)	5	30±1.27475a
	TRNAG-UCC-59	T2T2(AAAA)	19	29.0263±1.911031b
		T2T1(AGAG)	115	29.2591±2.19908ab
		T1T1(GGGG)	133	29.8158±2.39117a
CW	TGFB2	U2U1(TCTCTCGATC)	30	22.7±2.76243a
		U1U1(CCCCCCAACC)	238	19.8445±2.57688b
	TGFB2	V1V1(TTGGGG)	237	19.8354±2.5785b
		V1V2(CTAGAG)	30	22.7±2.76243a
TC	TRNAE-UUC-34	W1W1(AACCTTAA)	213	8.9197±0.97969a
		W1W2(GAACGTGA)	52	8.2269±0.78344b
	KCNK9	X4X2（CCAACCGGCCAAGGCCTTGGAGGGGGCCTT）	3	7.6667±0.30551b
		X4X3（CTAGCTGCCTAGGACATCGCAGGAGCCGTC）	76	8.5145±1.00475a
		X1X1（TTGGTTCCTTGGAAAACCCCGGAACCGGCC）	180	8.9339±0.95918a
BW	FASTKD2	Y2Y2(CCGGTTAA)	32	-0.5285±1.89786b
		Y2Y1(CGGATCAG)	181	-0.2623±2.04419b
		Y1Y1(GGAACCGG)	191	0.8274±2.24786a
	HACD3、MEGF11	Z2Z2（AACC）	20	-1.5653±2.01372b
		Z2Z1（AGCG）	138	-0.1394±2.00994a
		Z1Z1（GGAA）	245	0.5804±2.22441a
	SLC8A1	AB1AB1（CCTTGG）	295	-0.1082±2.02661b
		AB2AB3（TCCTAG）	83	1.1297±2.18542ab
		AB2AB3AB1（TCCTGG）	4	-0.1728±2.18307b
		AB3AB1（TCTTGG）	13	0.6383±2.83499b
		AB3AB2（TTCCAA）	5	2.9078±3.22778a
Abbreviations:Values within a row with different superscripts differ significantly at P < 0.05. abcThe difference between genotypes with different lowercase letters were significant (P<0.05).
